# Supplementary material for: Sex-Biased Expression of MicroRNAs in Schistosoma mansoni
Source: PLoS Negl Trop Dis. 2013 Sep 12;7(9):e2402. doi: 10.1371/journal.pntd.0002402 (PMC3772069; doi:10.1371/journal.pntd.0002402)
Supplement: File S1 — Sequences, chromosomal location and number of reads for all Schistosoma mansoni microRNAs characterized in this study. (XLS) [file pntd.0002402.s001.xls]

## Sheet: Sheet1
								AB SOLiD	MiSeq
MicroRNA	Chromosome	Strand	Start	End	Stem-loop	5' arm	3' arm	Total unique reads	MALE	FEMALE	Total unique reads
sma-mir-219	Chr_1	-	5023926	5024048	AACAATCGATTCAGTGATTGTCCATTCGCATTTCTTGTTAGATAATATGAATTATATATTATCAGTACTATGATAATATTTAATTTACAAGAGGTGTTGATGGACATCATATGATCGATTATT	TGATTGTCCATTCGCATTTCTT	AGAGGTGTTGATGGACATC	5046	1355	253	1608
sma-mir-8	Chr_1	-	10044857	10044953	AAATAACAAGAATGAGTGTGACATCTTACTAACAGTATTTGACAAACTACTTTCTAATACTGTTAGGTAAAGATGCCAGCTCAATTCTTTGTACTTC	CATCTTACTAACAGTATTTGAC	TAATACTGTTAGGTAAAGATGCC	108	7634	1664	9298
sma-mir-8403	Chr_1	-	21262435	21262560	CAGCAGCATCAGCATCGACAGTATGACCAATTGCGTAATCATTATCATTCGTTACTTAATGATGCAATAAGTAAGGATGACTGTAATGATTCCAATTCAGTACATTCAAGTCAATCTATGCCAAAT	CGTAATCATTATCATTCGTT	ATGACTGTAATGATTCCAAT	40	1	0	1
sma-mir-8404	Chr_1	-	31453533	31453652	TAACATTGGCGAAGGTATGTACGTTGATTTATTTTGATTGATAGTTTTTGTAGAACCCTTATGTCTCTTCTTAATACTCAAAGTTTTAATTTTGTAATGTACTAACCTTGCTCAACGATA	GTACGTTGATTTATTTTGAT	AATTTTGTAATGTACTAACCT	18	0	0	0
sma-mir-125c	Chr_1	-	34097074	34097199	CTTGCGTTGCATTGTATTCCGTATCCCTGAGACCTTAGAGTTGTCCTGTTTTGAATTATTTTCGATTATTATAAAAAAGATTGACACCTCTACGGTATCAGGTCACGGAATAATGCTAAACAACAT	TCCCTGAGACCTTAGAGTTGTC	CACCTCTACGGTATCAGGTCACG	14532	20081	5187	25268
sma-mir-125a	Chr_1	-	38691248	38691367	TGAATACACCTAATTATCATTTTGCTCCCTGAGACCCTTTGATTGCCTTGTTATTACAATACTGTACATAACATGATCAGGCAGCCAAAGTGACTCAGGTATGCATAATAGGTGTTAAAC	TCCCTGAGACCCTTTGATTGCC	CAGCCAAAGTGACTCAGGT	92213	133110	26870	159980
sma-mir-8405	Chr_1	-	45413006	45413135	CGGGAGAATAAATTAGAGAGGTAGAAATGTGAGAGCTATCCTATATTGCATTACACTATATATTTCTATTGTGTAATTATCAAATATTTAGTTACTGGTATTTTTACATTGTCATTTAATTGTTCACATT	GAGAGCTATCCTATATTGC	TAATTATCAAATATTTAGT	70	0	0	0
sma-mir-36a	Chr_1	-	57476959	57477067	AAGTCTGGTATATCTTGTGAAGAGTGCCGACCCGGTTAGCCATTAGATTATTGTTAAAGAAACGTGGCCACCGGGTAGACATTCATTCGCAGGATATTTCACCATAATC	GAAGAGTGCCGACCCGGTTAGCC	CCACCGGGTAGACATTCAT	16171	20565	6423	26988
sma-mir-36b	Chr_1	-	57514904	57515037	ATAAAAGCAGCATCTGAAGGGAATGTCTGTTCGGTTTGTGTCATCGTGGTTACTTGTTAGGTACTACTTAATAATGTAACTATTTTTCAGTACACCACCGGGTAGACATTCATCCGCAGATGTCTTGCTGTAAA	AGGGAATGTCTGTTCGGTTTGT	CCACCGGGTAGACATTCATCCGC	22332	2303	2101	4404
sma-mir-8406	Chr_1	-	57517953	57518106	TCACAAGTATTATGAGCACTATAAATAACAGTAGCAAATGCATCTAGATGAATGTTTTAGTAAATATTTTAGGAAATGTTTCAAGGTATTGTAACTAAATTATTGATTTTCTTAAGATTTATTTTGTTGTTCTTAGTGTGTAAAAGTAACTATT	CAAATGCATCTAGATGAAT	TTTTCTTAAGATTTATTTTG	43	0	0	0
sma-mir-8407	Chr_1	-	58366307	58366455	ACTCTGCCCTCAATTAGAAAAAAAGGCGTGAATATTAATATTACGGAGTGCTCAATTTATTCGGAACTGTCAGCCTTAACCTTGGTATTGATACCTACAAAATGAATGCATTTGTTTATATTCCAAAGCTGAGAATTCTATTTGACGCT	CGTGAATATTAATATTACG	TGCATTTGTTTATATTCCA	320	0	0	0
sma-mir-8408	Chr_1	+	1566787	1566958	GAGTCATGTTCATAAAAGTGAAATGATTACTCATTTTATAACCTACGTAATTATATTATACTATATATATATTATTATTATTATACCTCATTATATTTTAACAAAACATTATCTTTAGTTCTAATATGAATATTTCAGGTCATTCATAAGTAATACCACTTGTGAACATTAT	TAATTATATTATACTATATA	TTTAGTTCTAATATGAATAT	1140	0	0	0
sma-mir-8409	Chr_1	+	24036305	24036416	CAGAATATGGGCAATCAGGAAATAGCTAGTTACAAAAGGTTACCTAATAGTTCACGTACTCTGTCTGTTAGTGTAATCGCTTTGCGTTCGTCGACAATTTGCTCATAGACAC	TAGCTAGTTACAAAAGGTT	TAATCGCTTTGCGTTCGTC	20	0	0	0
sma-mir-8410	Chr_1	+	26160408	26160525	GCTTAATGGAAATAGTTTTTTCTCACACACTGGTTTACATTTATTCACTGTCTCATAAAATGATATGAAATTGAATAGTCGAATAATATGTGCAGTGTTTGTAGTTATTCCATATATC	AATGGAAATAGTTTTTTCTC	AGTGTTTGTAGTTATTCCAT	16	0	0	0
sma-mir-8411	Chr_1	+	28101471	28101576	AAAAGCTTTAAATCAATAGTTGTAAGGTGAACTAATAATGTAGTATAAGGTTACTATTAGTAACCTTATGATCATTATTCGTAATATGACAATGGTTAAAGATAGA	TAATAATGTAGTATAAGGTT	TAACCTTATGATCATTATT	171	0	0	0
sma-mir-190	Chr_1	+	34471084	34471232	TATATATATATATGATTTCGATAGTAGACTAGTCGATGTGATATGTATGGGTTACTTGGTGTCAGCGGATAACATATTGTGTTCGCTATTAAAACACACCAGTGACCAGACATATCCCTATCGCATAGTTTAGATCATCTGTGTTTATC	TGATATGTATGGGTTACTTGGT	CCAGTGACCAGACATATCCCTA	3420	4056	882	4938
sma-mir-8412	Chr_1	+	35681131	35681264	TAAATGCTTCATTTTTTTCTCAGTGATATTGTCTATCTTGTTCTGCTAATGTGTATAATAAAATGATTTCTGAATTTATTGTATATAATGAAACTCAAGATCGATGATGGTTTGGAGACTGAGATTAGCTACTG	CAGTGATATTGTCTATCTT	AGATCGATGATGGTTTGGA	15	0	0	0
sma-mir-8413	Chr_1	+	39269918	39270051	ACTGTATTATTATAAACGAGTCTGGAATATCTCTCTACCTGTTAGTATATTTAAATACAATGATATTGTGAAGTATGTTAATAGGTGTCTATGAATATTGTACACATTTTGTTGACTGTTTTTTTTAATTTCAC	TGGAATATCTCTCTACCTGTT	GGTGTCTATGAATATTGTAC	34	0	0	0
sma-mir-8414	Chr_1	+	59475870	59475986	GAAGATCATAATATTGTTCGGAACTTCCAATTAATAGATGAAGGTTTCGTAATGACTTAATCGCCAGAAGCAGTAAAATTTATTTGATAATTGAGATTTCCAAACACTATGAAGTAG	ACTTCCAATTAATAGATGAAG	TGATAATTGAGATTTCCAA	42	0	0	0
sma-mir-8415	Chr_1	+	59550681	59550841	CTTAGGAACAGTAATAAAGAGACATAATGATTAACACCATGGGCTTTACTGTAGTTGATGGCTATCAATTTCAGAGTAGAATGAAAAAGACAACTTGACTAGACGGAAAATTATTTTAATCTCATGTAAACAAAAGATGATCTGAACGTACTGTTCGCCAA	TAGTTGATGGCTATCAATT	AACTTGACTAGACGGAAAATT	40	0	0	0
sma-mir-8416	Chr_1	+	61858291	61858361	TTGCGAATGAACTATTAACTATGTATTGGTTTTTTTTGATTGGTCACATAGTATGATAAGTTCGTTACCAG	CTATTAACTATGTATTGGT	TGATTGGTCACATAGTATG	47	0	0	0
sma-mir-8417	Chr_1.unplaced.SC_0010	-	3451065	3451172	GTGCAGTCTGGGATTCGTCAGTCTTGGTTATAAGGTTCAGTGTCATACAGTTAAAATGTAACTGAGTTTTTCAAGAGAACTTTACTATGAATTAATCTCGGATGATTT	TCAGTCTTGGTTATAAGGT	AGAACTTTACTATGAATTAA	182	0	0	0
sma-mir-8418	Chr_1.unplaced.SC_0076	+	419395	419521	TACCAAAGTAAATTAACATATTCATTTTGTATAATTGCGATTGTTCCCTGAATCATGTTAGTCAGATTTCGGGAAACGTTATCTAAGTAATTATATGATGAAGATGTTTTCAAATGAAACTTAAGTC	TCATTTTGTATAATTGCGA	CTAAGTAATTATATGATGAA	856	0	0	0
sma-mir-8419	Chr_1.unplaced.SC_0094	-	781602	781726	ACTAAGTTCTTTATCATTTGACCGAGTTATAAAGGTAGATTGTGATCAACTGTTCAATATATTTGATGACATTTCACAATTTGGTCACATTCATTCCTTATTTCCTCTTAAAAAAAGAACATGAC	TTTGACCGAGTTATAAAGG	TCCTTATTTCCTCTTAAAAAA	31	0	0	0
sma-mir-8420	Chr_1.unplaced.SC_0135	-	481564	481641	AAACTGGGGAACATGGTATAATTGTTCTATAAATGGTCTTGTATGGTTGAGGATAGGAAGATGCCTATTCCCCCCCCC	GGGGAACATGGTATAATTG	TAGGAAGATGCCTATTCCC	21	0	0	0
sma-mir-8421	Chr_2	-	5578339	5578463	ATCTTCTATGAAAAGATAGAGTCGTAAGCTCCCTGTACGTTATTCCAGTACATTTGCTTTTTTTGTTAGTTGCACTTTTGGATCTAACAGTATAAGGTTTCACTTTTTTCTAGTCATCAGTTTTT	CTCCCTGTACGTTATTCCA	GGATCTAACAGTATAAGGT	37	0	0	0
sma-mir-8422	Chr_2	-	12543004	12543113	GTGTTCTAAGTCGTAACAAAAATGCGCAATTAAAAGTAGCAGTGATAATTATAAAGAAATTAGGACTTTTATTGGTTAATAGCTGAGTAAAGATAGACGACTTAGGTCGG	GCAATTAAAAGTAGCAGTG	TTAGGACTTTTATTGGTTAA	29	0	0	0
sma-mir-8423	Chr_2	-	15059226	15059343	TTTAAATGTTTTCTGTTTGTATTTTGGTTACTGTTTTTTTTGCATCTTTTCAACAGGAAGATTTTTTCTGTTGATAGGGGGAGGTGTAACAGTAATTATCAAATAGAATATATATTCT	TTTTCTGTTTGTATTTTGGTTA	TAATTATCAAATAGAATATA	1853	0	0	0
sma-mir-8424	Chr_2	-	29715638	29715781	TCTCTGCTTACTAAGTATCTTGATTGTTTGTTTTAGTGAATTTAGCCGTCAACTGATAATATTTCCATAGTTTTGTACTAGCAATACTATGGAAACGTTTTCGAATAAGGTTCTTAAATTCCTATCCTAGTCAGTGAGTGTATT	GTCAACTGATAATATTTCCAT	AAACGTTTTCGAATAAGGT	114	0	0	0
sma-mir-8425	Chr_2	-	33778254	33778336	GTGCTGGATTATACGCGAGGGATATAACCAAGTCAGCTGAGTTCCCAAAAGACTGGCCGGATCCTTGGCACAACTTCCAACTG	TACGCGAGGGATATAACCA	AAGACTGGCCGGATCCTTGG	26	0	0	0
sma-mir-8426	Chr_2	+	36829	36954	CTCCTTATGGTGAAGATAAGATCCGAATATGCTTGGAAGAAATGCGAGTATTATATGATGCCAATCATCGTGATGTAGCCCTTGTATCTAACTCTTCGTCTGGGCCATCATCATCATCATATGAAA	TGCGAGTATTATATGATGC	ATCGTGATGTAGCCCTTGT	37	0	0	0
sma-mir-8427	Chr_2	+	5576263	5576413	AAAACGACATGGTTTTTCATGGTAGCATGTTGTCATCTGAAGCTAATAAGTCTATTTTATATCCAAAACGAGCTGGAGAGTTATGTTTATGTGGAACATCATGTTCGCCTTGTCTGATTGAAAATATGTTCCACGGAATATCATGCACACG	GCTAATAAGTCTATTTTATA	GGAACATCATGTTCGCCTT	23	0	0	0
sma-mir-8428	Chr_2	+	7975355	7975472	TTGACATAATGAGGTTTGCATAGAAATCGAATCCGTATGAATACTTGGTTCAACAATAATTGATGTTTGAACATTCATGTCAGTATTCGGTACACAAGCAAGTAATGCATTATTTTGT	GAATCCGTATGAATACTTG	ATTCATGTCAGTATTCGGT	18	1	0	1
sma-mir-8429	Chr_2	+	11363346	11363463	CGCGAGGAAATATGTTTCTAGCTGTTTTCTTTGCTTTGAGTAGTAAGTTCATAAATATTTGAACCTTCGTTAGTTTTACTTGAGTCTGGAACCTGCATTGAGTTCGTATTTCCATGTG	GAAATATGTTTCTAGCTGT	CATTGAGTTCGTATTTCCA	35	1	0	1
sma-mir-61	Chr_2	+	25390593	25390720	ATATATGTATATGGCTGTGGGTCTCTTTCTTGTCCATGGTATAGTAGTTGAAGCTCACTGCTTTAGTGTGCATCCTCTTTACATCACATGACTAGAAAGTGCACTCACTTCCATCTCAGTACAGAACA	TGTGGGTCTCTTTCTTGTCCAT	TGACTAGAAAGTGCACTCACTTC	21224	21156	3492	24648
sma-mir-8430	Chr_3	-	8121124	8121213	TAAGATACATTTTTTCTGATATCTAAAAGTGATAATTGGAGATTTATAGAAATCAACAGTAATCATGTAAGATAAAAAAAATGTAAAGTG	TATCTAAAAGTGATAATTG	TAATCATGTAAGATAAAAA	27	0	0	0
sma-mir-8431	Chr_3	-	12489943	12490100	CAAATCAATTCTTTCAGCTGCTCATTAAGAAGGGACTTAAGATTACGTTCTTAATGTTGTATTAGTTACGATGTCTTTAATGGTAATTTGATGTTATTAAGGCGTGCATATAATTTGTCTCAAATCTTAAATATGATTGTTATTGAAAAGTTGTACAT	GTTCTTAATGTTGTATTAGTT	TAATTTGATGTTATTAAGG	51	0	0	0
sma-mir-8432	Chr_3	-	13316107	13316193	GTTGAAATTAAGGAGTGCAGTTGACCAGTTTTCCTTAAGATATTCTTATCTGGAACCGATCGCCTCAATAGTGTCCTTAGTTACAAG	CAGTTGACCAGTTTTCCTTA	TCTGGAACCGATCGCCTCAA	52	0	0	0
sma-mir-8433	Chr_3	-	17682196	17682284	TACACGAAAGCTCGTAGTTTTGGAAATAAAACATCTGAGCTAAGCTCAGTGGTTAATTAATTGGGTCCAGATATAATTGTTTTCATATA	TAGTTTTGGAAATAAAACA	ATTGGGTCCAGATATAATT	21	0	0	0
sma-mir-8434	Chr_3	-	24061113	24061216	CTCGCAGCCATTAAGTGATAAAGTGTAGACTATACCATAGGAAGCTCGAGTGTTTACCTCCGTTTCATGTGATATAGGTTAATAAATGTCAGTTAAGCTTTCTG	GACTATACCATAGGAAGCT	GTTTCATGTGATATAGGTTAA	53	0	0	0
sma-mir-8435	Chr_3	+	3242087	3242214	CACTACTGTAAAATGATTATAGGTTAATCTTCTTTTTTTTCGAATGAATTGACGTCAGTTATTTTGGAATGTACATGATTTCGAATGGATCGATTTAGATTTTTCACGTAATCATAATTATAGGTCGT	TAAAATGATTATAGGTTAAT	GATTTTTCACGTAATCATA	128	0	0	0
sma-mir-8436	Chr_3	+	6273151	6273295	TGAATTGAAACTAAGAAAGCAGTTAATTTTATTGATATGTCAGATTGTTCTATTCAGTGAGATGTAATGAAATGTCGTTAATTCTGAGCCGAATTTGGATATTTTTATTCCGTAAAGAAATAATACTGCTTTTTGTGTCACTCTT	ATATGTCAGATTGTTCTATT	AATTTGGATATTTTTATTC	26	0	0	0
sma-mir-8437	Chr_3	+	22962134	22962229	TTTAAATGATTTTTACATTTGGCGCTTAGTAGAATGTCACCGTAAACATTATTATACAACGGTAACATTTACTAAGAGCTCAGATGTAGAGTTATG	TGGCGCTTAGTAGAATGTC	TAACATTTACTAAGAGCTCAGA	496	413	1998	2411
sma-mir-8438	Chr_3	+	26396540	26396654	TAGAAGACTGGATGTTAGGAAGTAATGTATTCACTAAGGGACCTAAAGGTTATGTGTTTAGTCTTTATGGAGCCTTTGGCAAGGCTGAAACATCTGTCTAATATCCCATCATTTT	CACTAAGGGACCTAAAGGTT	TTTATGGAGCCTTTGGCAAG	117	0	0	0
sma-mir-8439	Chr_3.unplaced.SC_0044	+	590512	590595	CAACCGGACGCTTTACGAGATAACCAACTTCATGCTTACACCAAGGTAAGACTAGTTGGTGCATTCTATTCTGGCTTCCTACAT	ACGCTTTACGAGATAACCAA	TTGGTGCATTCTATTCTGG	24	0	0	0
sma-mir-8440	Chr_4	-	7756732	7756799	TTTTATTACTGAGACAACGAACATGCCTGTTTCATTAAAAAGGGATGGTTCGTTTCTGAGTAAGGTTT	TACTGAGACAACGAACATGC	GTTCGTTTCTGAGTAAGGT	54	0	0	0
sma-mir-8441	Chr_4	-	8081742	8081864	GTAAAGGTGGTCCTCACTCGTTTCTACTTATCGTAAGTCGCAGTATTCCGGAAATTTTTAGGGTGAAAGTAAATTTCAATACTTTTTGTTATCATAAGTAACCAGTGTTTATACTATCATCGG	CGTAAGTCGCAGTATTCCG	AATACTTTTTGTTATCATAA	22	0	0	0
sma-mir-745	Chr_4	-	15609927	15610041	AAATTTCATCATTTACTTCTCGGTTCTTACCAGGCAAGACATGTTCATCATATTTTTTGTATTACAAAAATACATGCTGCCTGATAAGAGCTGTGAACAAGTATGATTGATCTTC	TCGGTTCTTACCAGGCAAGACAT	TGCTGCCTGATAAGAGCTGTG	91377	1603	285	1888
sma-mir-8442	Chr_4	-	18106431	18106545	TCAAATTCGACGGATCACTTATCAAAAGTCTCAGATACTTCAGGTGTTACTGGGTCGACACTTTCGTCTTCAGTGCAGGATTCTGATGATAAGGTTGGAGAGACATCGAAAAATA	ATCAAAAGTCTCAGATACT	AGGATTCTGATGATAAGGTTG	36	0	0	0
sma-mir-10	Chr_4	-	19959258	19959358	AATAATTTGATTCCTCAGTATGAACCCTGTAGACCCGAGTTTGGATGCAGTCAGATGCAAATTCGAGTCTATAAGGAAAAATACTTTGGAAGTAGACATCT	AACCCTGTAGACCCGAGTTTGGA	AAATTCGAGTCTATAAGGAA	52078	84731	19613	104344
sma-mir-281	Chr_4	-	27195906	27196064	ACTAACATATTAGATAATGTGTTATTGAATTAGTTCTGATGGAGAGAGCACTTTTATGACGGAAATAATGAAAATCTTCGAATTTTATTGAAGTTCCATAATGTCATGGAGTTGCTCTCTATATCAGGTTAGTCCAAGCATCATAATCTATGTGGATAA	GAGAGAGCACTTTTATGACGGA	TGTCATGGAGTTGCTCTCTATA	2863	955	159	1114
sma-mir-8443	Chr_4	-	32015345	32015458	TAGTCATGTTCAGAACTTTGCATTCATATTGGTTTTTGTACAAGTAAGGCGAATGACGAACTTACCGCATTTACTAGACACATCCAATTATAATGCATTCTCTTACCATTTCTT	ACTTTGCATTCATATTGGT	ACACATCCAATTATAATGCA	75	0	0	0
sma-mir-8444	Chr_4	+	457467	457615	GTACTGGGAAGATATATTGAAATTGATTATCGTGTAGTAATAAGTATAATTAATCGTAGTTATATCTTAAGAGATTTAAACAACGCTGTTAATAATAATTTATTGTTCAAAGAACTGCACAACATCGATTTTGAAGTTTTGCCCTGAAA	ATAAGTATAATTAATCGTA	CAACGCTGTTAATAATAAT	48	0	0	0
sma-mir-7	Chr_4	+	11989247	11989370	TTCTATGTTCCAGAGAAACTTGGAAGACTTGTGATTTAGTTGTTTAATATTAAGTGATATAAACTTGTTAAATATAATGAACAACAATCACAAATCTCCATGTGAAATCTGGTTAAACAACTAA	TGGAAGACTTGTGATTTAGTTG	CAACAATCACAAATCTCCAT	16869	63	19	82
sma-mir-8445	Chr_4	+	18733729	18733866	TTTCCGGTATGCCTAAATACACATTGTTGAACTTCAATGCTATTTCCAAAGTGTTTCCATGGGGCCAGAAACAGTAGGTATAAACATTAAACAGCTTTAGGTAGGAGAAATAAGGTTCAAAGTAGGTCACCCCATAAT	AACTTCAATGCTATTTCCA	TAGGTAGGAGAAATAAGGT	47	0	0	0
sma-mir-8446	Chr_4	+	21655213	21655326	TAAGCCCAGGAAATCCATCCGGTCCTTGTGTACCCATTTGACCAACTGGGCCTTGAGCACCAGGTAATCCAGTTGGTCCTTTAGGTCCAGGTGGACCAAATGGACCTGGAAGGC	TTTGACCAACTGGGCCTTG	TCCAGTTGGTCCTTTAGGT	21636	0	0	0
sma-mir-2c	Chr_5	-	1982413	1982511	CAAACCAGGTTGTTGGCGCATCCCTTGTTCGACTGTGATGTGTTCGAAGTAAACTCATATCACAGCCGTGCTTAAGGGCTTCGTCAAAACTCTGAACAA	TCCCTTGTTCGACTGTGATGT	TATCACAGCCGTGCTTAAGG	1242	568	982	1550
sma-mir-2d	Chr_5	-	1982488	1982650	ACCCGGCGTTGGGCACTTGACTTCTAAGATGTAACCGCGACCAGTTCGTCATCCTTGGATTGTGATTTTCCGAAATAAAATTTTATGAATAGAATATCACAGTCCTGCTTAGGTGACGAATTTCGCTGGTTAACCTTCGCAAACCAGGTTGTTGGCGCATCCC	GTCATCCTTGGATTGTGATT	TATCACAGTCCTGCTTAGGT	636	354	570	924
sma-mir-71b	Chr_5	-	1982718	1982889	AGACTGGTGAAGTGCGCCATGTCCCTTGGTCTGTCTAGTCCGTTTGCCATGAAAGACTTGAGTAGTGAGACGCTTACAGCGTGGTTTTTTCCCTTCGGCGCCTCATACTGAGTCTTTCCCGGCTCACTGGCCTAACCGTCTGAGAAGGATTCGTAATGCTGCACGATACCTG	TGAAAGACTTGAGTAGTGAG	CCTCATACTGAGTCTTTCCC	2101	1804	2056	3860
sma-mir-8447	Chr_5	+	4860464	4860570	TGACTGAGTGATAGAGAGTGATTGGTGCAATATGATGAACACTATCAGATCCAACTTTGAGTATGGACAATGATGAGTGTGTGTATACGAGCTTTTTAACTCTGATT	CAATATGATGAACACTATCA	GACAATGATGAGTGTGTGTATAC	81	136	1348	1484
sma-mir-2f	Chr_5		1982651	1982717	TTGGCTGATTGTTCTACCAGACACAGCGATTCATCATCCTCTTCGTTCTGAATTTCCATAATCACAC	NO_PRODUCT	TCACAGCCAATATTGATACCC	582	108	614	722
sma-mir-8448	Chr_6	-	308895	309019	CTATAATTTATTGATCATCATTAATGGGGTTAAAACACGCAACAACGTCGAATTCCGGCCCAATCACCTAGAGGTTAAACGTTCGTCTCGGATTCGAGTCCCGAGTGCATGATCATGGATACACA	GCAACAACGTCGAATTCCGGC	CTAGAGGTTAAACGTTCGT	85	0	0	0
sma-mir-31	Chr_6	-	1777463	1777583	ACTTTTACGAAGAAACATGCTGTTTATTGTTGGCAAGATTATGGCGAAGCTGAATAAACCACAAAGTGTTTCAGCTTCCCCTGATACTGCCAACAAACATGGCATTTTCCTCCGTATATGT	TGGCAAGATTATGGCGAAGCT	AGCTTCCCCTGATACTGCCAAC	101	3	11	14
sma-mir-8449	Chr_6	-	6476302	6476397	TGTCTGATATCAGGTTAAACTTGGAATAATTATGATTTTTTGTTCAAATCTATTAATCTACTATCTAGTTATTAAGTAGTGGCCTGTTATCAGTGT	TTGGAATAATTATGATTTT	ATCTACTATCTAGTTATTA	23	0	0	0
sma-mir-8450	Chr_6	-	6665875	6665955	ACATTATTCTATAAAAAAAATTCCAAGTGTTGATGTTCGTAAAAATGTAATCAATGCTTGATTTTTTTGATGGAATTACAT	TTCTATAAAAAAAATTCCAA	TGATTTTTTTGATGGAATT	115	0	0	0
sma-mir-8451	Chr_6	-	7366563	7366648	TGTAAGGCAGTTGGTGATCTAGCCATTTCCTCAGCAGCTTTTCTTAATGTCGACGATGCTTCTAATTCACCTTGTGCTGCTATTAC	TAGCCATTTCCTCAGCAGC	TGTCGACGATGCTTCTAAT	10	0	0	0
sma-mir-124a	Chr_6	-	18429516	18429632	CATTATAAAGTCCGTTTTGTATGCCATTTTCCGCGATTGCCTTGATGAGTTATAAATATTATTCATAACAAAAATATTAAGGCACGCGGTGAATGTCATCCACGGAGCTTTAATCAT	CCATTTTCCGCGATTGCCTTG	TAAGGCACGCGGTGAATGTCA	7327	827	257	1084
sma-mir-8452	Chr_6	+	12230644	12230755	TAATATTGAATGGTTTATTAGTAAAGCGAATTTTTGAATACCTATCGCCATATAAGGTTTTTAATTTTATAGTCGGAAGGCCTTCCGAATTTCGTGATAAATGAAATTTAAA	ACCTATCGCCATATAAGGT	TTATAGTCGGAAGGCCTTCC	282	0	0	0
sma-mir-8453	Chr_6	+	13196108	13196205	TCTTAATATGTAACACAAAAATTAGAGATATAAATTAGTTGATAAGGTTGTAAACTTTTGTCAACTAAGGTGAATAATCTTTGTGTTATGTATCTCTA	ATAAATTAGTTGATAAGGT	AAACTTTTGTCAACTAAGG	47	0	0	0
sma-mir-124b	Chr_6	+	18429504	18429647	GAAGCTATAGTGATGATTAAAGCTCCGTGGATGACATTCACCGCGTGCCTTAATATTTTTGTTATGAATAATATTTATAACTCATCAAGGCAATCGCGGAAAATGGCATACAAAACGGACTTTATAATGTTTACTTATAATGAT	GCTATAGTGATGATTAAAG	ATCAAGGCAATCGCGGAAAA	55	0	0	0
sma-mir-8454	Chr_7	-	9144476	9144581	ATTATGATTACTTTAGCTATGGAACTAATTACCTAAGGTCCCTATTTGATAATACTAGAACTATGGACCGGTTTAACGATAATTCCAAAGTAATAGTAGTTGAAGG	ATGGAACTAATTACCTAAG	ACCGGTTTAACGATAATTC	130	0	0	0
sma-mir-8455	Chr_7	+	366994	367098	GCTGATGGTTTTCACATTTGGTTAACATTCTACCTAGTAACAATATCATCGAATGAAATTCGTTTATACTAAAGTGAAAGTGATTATATGATGAAAACTAACATC	ATTTGGTTAACATTCTACC	GAAAGTGATTATATGATGA	17	0	0	0
sma-let-7	Chr_7	+	5118768	5118883	TAAACTGTGCAATGTTGTGATTCTGGGAGGTAGTTCGTTGTGTGGTTTGCTTGTCAAAATGATTAAAAGACCATACAACCGACTGGCTTTCCCATTGTACAGCATTAAACAACAAT	GGAGGTAGTTCGTTGTGTGG	CATACAACCGACTGGCTTTCCCAT	12848	9186	2435	11621
sma-mir-8456	Chr_7	+	6356594	6356729	ATAATGCTGTATAGTTACTTTGTTTTATTTTGGGTTTTCCAGGGCGAAATTCATTTGACTTTTATTAACGTAAGTTATTAACAATCATTGCTTTTCACTTGATGTGACTCACTAACTATAGGTTTATGCACAGCTT	TTACTTTGTTTTATTTTGG	ACTAACTATAGGTTTATGCA	26	0	0	0
sma-mir-8457	Chr_7	+	9565480	9565636	TGAAAAAAAGAACGATATAATCATGCGAGTTTGTGGGTGGATATGCTCGGTGGTGTTGTGAAAAAAAAAGAATTAAAATTCTCATAGAGAAATCTAGTTGAGAATATCATCACCGGGTGTTTTTCACCCTCACGCGCTTGATAAGTCATCTTTTGTT	TGGGTGGATATGCTCGGTGGT	TCACCGGGTGTTTTTCACCCTC	350	22	3	25
sma-mir-8458	Chr_7.unplaced.SC_0100	+	1103164	1103292	TCTCTGATGGGCCCCAAATAAGACGAATTAAATTCCAGTGATAGCCACTATCCATCTCCGTTCAAAAATACCTTTGACTGGTGGCAATAACTAGGTAGTTTAGATAACTTAAAAGAGGCTCATCAATTG	GTGATAGCCACTATCCATCTCC	CCTTTGACTGGTGGCAATA	12	26	6	32
sma-mir-1a	Chr_W	-	827970	828085	GGTAGTAGTAGTAATAGTAGTAGTGATTATATGGAATGTGGCGAAGTATGGTCTATGGTTACTAGAATCATCATGATCTTAATAGTATTATCTTTACTATTATTATTATTAATGTA	TGGAATGTGGCGAAGTATGG	NO_PRODUCT	5862	871	157	1028
sma-mir-755	Chr_W	-	7590680	7590822	GTTTTGTGTGGTATGTACAGTTGGAGTTTTTGTTTCTGCACCAACAATATATCCCTTTATTGAAGCTACCCTTCGTAAGAGAGAATTTTGTAATATTAATGATGGTGAGATTCAACTACTTCAACTGTTATACCATTCGTGAT	GTTGGAGTTTTTGTTTCTGCACC	TGAGATTCAACTACTTCAACT	11012	16745	12613	29358
sma-mir-8459	Chr_W	-	9705928	9706049	CTTTACATTGCCAGGTTTATTACGTGTAATAACGAAGACTAGTGGTCTTCAGGATGAATTTCTTGGAATAATACGTGTATTCGGCAATCTTACACGGCATACAGCAATAAGGCAATGGTTAG	TAACGAAGACTAGTGGTCTT	TTGGAATAATACGTGTATT	24	0	0	0
sma-mir-96	Chr_W	-	14119139	14119200	CCAACTTGGCACTTTGGAATTGTCACAAGGTAAATTGTGACAGTTACCAGGTGCCAAACCGG	CTTGGCACTTTGGAATTGTCAC	TGACAGTTACCAGGTGCCAA	17206	198	36	234
sma-mir-8460	Chr_W	-	17240505	17240650	TCAAATAGTGATGATTCGCAAAAGGTTGAAAGTAATTATATTATATTTATAATATTTATGTTGACCTTATTTTCCAAATGAGAGGATATAATGATAAACACGTGGAGATTAATATAAACATTTTTATTCATTTGCTTACTGGGATA	TAATTATATTATATTTATAA	CGTGGAGATTAATATAAACA	237	0	0	0
sma-mir-8461	Chr_W	-	28744176	28744282	GTTCAGACTTTATTTCGCCTTATTACAGTGCCGGAGATAGTATTCCATTCACTTCATGTGGTATCATTTGGCACACTTCCGTAAACCTGATTGTTTAAAGTCAAGTT	GTGCCGGAGATAGTATTCCA	TGTGGTATCATTTGGCACA	34	0	0	0
sma-mir-1b	Chr_W	-	42513103	42513270	TTATACTTATTGTAATTTCTTCTAGTCTTTGCATACTTCCCAATAGGCCATAGAGTAATTTAATACTCTACTAGTTTTTTATTAGAAAAAAAGAATGAAAAACTAGTACTGAGTAACTTATGGAATGTTGTGAAGTATGTGCTCGACTGGGACCAGTCTGCAAATGAG	CATACTTCCCAATAGGCCATA	TGGAATGTTGTGAAGTATGTGC	5897	999	163	1162
sma-mir-8462	Chr_W	-	42763964	42764098	GATTAACTCTTTTGAATCCATTCTAAATAATCTGATCATGTGATTAATTTGATAAGGTATTTTTTGCATAAAATTATGAATGATCAAATAATTGGCAGGGGATTATGAAAAAGGATGGTAAAAAAGGAGTCACAA	TGATTAATTTGATAAGGTAT	GAATGATCAAATAATTGGC	94	0	0	0
sma-mir-8463	Chr_W	-	52222272	52222412	ATTTCGCAAATAGTGTTATTCTTGCTTTATTTAAGTCGGTGAACCGAATCAATTGTATCACATCTATGTTCATAAATAGAATGGTATTTGTTTGATTTCTCACTATTAAAATGACATACTCACACATAATGTTTGCTCAAT	GTCGGTGAACCGAATCAAT	TGATTTCTCACTATTAAAA	22	0	0	0
sma-mir-8464	Chr_W	+	10608876	10609015	CAGTCAATAAAGTATGGCACTATGACCCAGTACTTTAGCGAATAATATTCTGTGTTAATATTTTTATCTGCCCTGGGTTACATTAAAGATTTAGCTTGTTTTGATTTTAAAAGTACTTATATTGTCTACTTTATTTTGTT	ATTCTGTGTTAATATTTTTA	ATTAAAGATTTAGCTTGTT	14	0	0	0
sma-mir-8465	Chr_W	+	13298652	13298709	ACTTTGATAATAGCGAATCGTATTCCAGAACTGGAAGGTGCTACGCTATTGTCGTTCG	ATAATAGCGAATCGTATTCC	GGAAGGTGCTACGCTATTGT	553	0	0	0
sma-mir-8466	Chr_W	+	17491888	17492027	ATCGCTTAAAAGGGAGGAATGAATTCGCGGAATAAAACGTATGTAGTAACATTAAAGCTCAGGATCTAAGGGAACATAAAAATGAGTACGCCTACACTACCGTTTCACGCAATATTCCAATAACTCAGCTTTTAATTAAA	GAATTCGCGGAATAAAACG	CGTTTCACGCAATATTCCAA	398	0	0	0
sma-mir-71a	Chr_W	+	22875647	22875744	GTGAAGATGTGATACTAGTGCTGTGAAAGACGATGGTAGTGAGATGCCGATTGCATCTCGCTTCCCCGCCTTTCCCGGTAAGAATCACGAGTCGTCTG	TGAAAGACGATGGTAGTGAGATG	TCTCGCTTCCCCGCCTTTCCCG	23222	25789	11408	37197
sma-mir-2a	Chr_W	+	22875749	22875827	ACCTCTTGCGCCGCAGTCAATATTGGCTGAAGGCATTGCTTTATTGTCACAGCCAGTATTGATGAACGGTGTAAAAGGC	NO_PRODUCT	TCACAGCCAGTATTGATGAAC	2053	7077	1630	8707
sma-mir-2b	Chr_W	+	22875827	22875929	CGCACGTCCACCACTGCAGGTGGTGCGCGTCTCAAGGGACTGTGAAACATCGTAACCATTTGTATCACAGCCCTGCTTGGGACACAGCCTACCTGCTAAGACA	CGTCTCAAGGGACTGTGAAACA	TATCACAGCCCTGCTTGGGACAC	16831	7733	3223	10956
sma-mir-2e	Chr_W	+	22875943	22876020	TCGCTCTTACCAACTTTGACTGAGTTATACTGCTTTTGTAAGCCTTGTATATCACAGTCCAAGCTTTGGTAAGTTTTG	TACCAACTTTGACTGAGTTAT	TATCACAGTCCAAGCTTTGGTA	5848	2345	1263	3608
sma-mir-8467	Chr_W	+	27605556	27605697	ATGTCACCAGCAATTTAAAATCGCTACATTTTGTTCGGTATACGATAAATATCAGACCCATATAAAGCCGTACATTGATCAAACAAGCAGTCAAAAATGGGATGATTACTCATTTAAATTGTATTGGAACAACTGGTATGGA	ACGATAAATATCAGACCCA	TGGGATGATTACTCATTTAA	264	0	0	0
sma-mir-8468	Chr_W	+	34245283	34245387	TTTGAGCATTTGAAATGAAACCGTCGTATCCAATAATGTATTAATATTGACTCAACCAAGTGGAGATTTGTATACTTGGCTATGATCACACTTTAAATGCATGAA	TATCCAATAATGTATTAATAT	GTGGAGATTTGTATACTTGG	47	0	0	0
sma-mir-8469	Chr_W	+	53163649	53163742	CGCTCGACTTTAATGCATGGTTTCCTAGAACCGAATTGCCAACTACGTGTTGCAGCTTTCGGTCACTTGGACGTGCATTATTCCAAGTTACCAT	TGCATGGTTTCCTAGAACC	ACTTGGACGTGCATTATTCCA	67	0	0	0
sma-mir-8470	Chr_W	+	57463977	57464050	TCTGTTGACACGCGGAACGATTACTTATTTAATCAGTACGCCTGAGCATAAGAATATTGTTCGGTGTCAAGTGC	CGCGGAACGATTACTTATTT	CTGAGCATAAGAATATTGTT	14	0	0	0
sma-mir-8471	SC_0013	-	2481279	2481372	TTGTTGTTGTTGTTAGTCTTGTTGTGTTAATATGGTATGGCAACACATCTGTGCCAGGCTATGCGTTAGCGGCAACTGACTGGTAACTGACTCT	GTTAATATGGTATGGCAAC	GTGCCAGGCTATGCGTTAGCG	246	0	0	0
sma-mir-8472	SC_0049	-	1017041	1017183	TAAATGCTTTCTACTTTTGTTTATTTTATTTCGGTGTCGGGTCATTTTTAGAAGATAGTAATTAATAACTTGTGTAATTATCACATTCTACTATGATACTTTGATATTGCCTTTATAATAAATTTTCTAAATGAACGCTTGAT	TTTAGAAGATAGTAATTAA	TAATTATCACATTCTACTA	69	0	0	0
sma-mir-2162	SC_0049	+	36149	36295	AGGACCATGCTAAAGATGTCGTTTGGATGGACCTCTCTAGGGGATGAGTGGGATGGTTGCATATATACAATGCTGACAATGTATTATGCAACGTTTCACTCTACCCCAGGGACTCTACTTCAACCTACATAGTGCTTTCATGAATTA	AGTGGGATGGTTGCATATATAC	TATTATGCAACGTTTCACTCT	6017	12853	3678	16531
sma-mir-8473	SC_0049	+	667482	667615	TATGGCAAAAAGGAACCAAGTAACAATAAAATTGAATAAACAAAAAATTGTATCCCGATTTCTGTAGTTTGTAATACAGTTTGTGGATTTATTATAAGAAAGAATGATTCAATGATAAGGTTCCTTTTTGGTGA	AACCAAGTAACAATAAAAT	TGATTCAATGATAAGGTTC	332	0	0	0
sma-mir-8474	SC_0062	-	799391	799511	TCTTCGTTAGTTTACCTCATGTCTTGTAATTGATTAACCTTCAGTAATTCAGTTGATGTCAATGTGTATGTTGATTATTAATTGATCTGAACGTTGTGTTATAGGAATCCTCTAACATTCT	TGTCTTGTAATTGATTAAC	GAACGTTGTGTTATAGGAA	12	0	0	0
sma-mir-8475	SC_0097	+	1238218	1238321	GTTATTCTTTTTTTTCGTATCTCCTTCTATTCCCCGGCCTGTAGCTCTTCCAGAGTTACTACCCGGGTGAAGGAGGATGGTTGGGTATGAGATTAGAGACCACG	TATCTCCTTCTATTCCCCGG	ACCCGGGTGAAGGAGGATG	802	0	0	0
sma-mir-8476	SC_0137	-	746651	746754	GGAGCACCTAGCAACAACCGGAAAGAGGAGCACAGGATAAAGTTGACTGTTGATCCCTAGTTGATGGCCTATATTCCACTAGTGGTAACAGGCTTAGGTAAGTA	CAGGATAAAGTTGACTGTT	TAGTTGATGGCCTATATTCC	169	0	0	0
sma-bantam	SC_0137	+	369428	369527	TTAAACTTTCAGATCGGCAAGTCGGCTTTTATTGCGCTCTGAGAAAATTTATTGTCATCTGAGATCGCGATTAAAGCTGGTTTTCCATTTGTGAGCAACA	CGGCTTTTATTGCGCTCTGAGA	TGAGATCGCGATTAAAGCT	15825	57250	118407	175657
sma-mir-8477	SC_0148	+	248442	248557	ACTGTATATGATAAGACAGATGATAATGCTCGACTGTGTGAAATAGTAAGTTATAACCTATTAAAACACATACTATTCGTACATTAGCTGAGATGGATATCTGTTTCATATATGAC	TGTGAAATAGTAAGTTATA	TTAAAACACATACTATTCG	23	0	0	0
sma-mir-8478	SC_0150	-	629079	629205	TTTCATTGATGATATGTACAAAAAGGGTTATATTATTCCATTTTATTAATCCATAGGATTGACCGGCTATTTGGTTTGTGTTAATAGAATAAGGATAACTTACGCCTGTTACCCCTCGTCGAGGAGC	AAAGGGTTATATTATTCCA	AAGGATAACTTACGCCTGTT	31	0	0	0
sma-mir-8479	SC_0151	-	324307	324470	TAATGGCATTTAGCTCTACTTAGGAATAGCCAGCTGGATTTATCTGGATCCCAGTGTTGATATTCATTTTGGGACATGAAAGATTGATGATGCTTCGGTCCGTGATATCGAATATGGGATAATTCGAATCATTTCAGTGAGATCCTAAATAAAGTATGTATTTT	CCCAGTGTTGATATTCATTTT	TGATATCGAATATGGGATA	101	0	0	0
sma-mir-8480	SC_0156	+	303042	303149	TAATTTCTGATTCGTCTAGACTAATTTCCTTTAAGTAATATGTTTTGTTCAAGTTCCCTTGAATGCTTGCACTTAATACAAACGGAATTATAGACAATTCAGATTAAG	ACTAATTTCCTTTAAGTAA	CTTAATACAAACGGAATTAT	66	0	0	0
sma-mir-8481	SC_0182	-	111307	111428	TCACCGTGGATGCTTATCATTGGGACGGCTGAGATGTCAATAATTTACCTTTTGAACTTCAGGTCTTTCGCGATATTTCACAACAGTCTTTCAATACCATTGGTAGGTAACTACCACACACA	GCTGAGATGTCAATAATTT	GTCTTTCGCGATATTTCACAA	597	0	0	0
sma-mir-8482	SC_0199	-	383413	383532	AGAGTGTGGTTTGCAGACAATTACTTGGTGAATGGGTTAATTATAATGACAATAACAATAATATGATAGGTAAGATGAGTAATAAGGTGCTAAGTATTTGTATTAAGTAAATCACTAATA	AATGGGTTAATTATAATGAC	TAAGATGAGTAATAAGGTG	30	0	0	0
sma-mir-8483	SC_0218	+	291338	291439	GCAATCTGTCTTATTTCCGTGTTAGCCGTCAGGGTCTGATTTGTCATGTGTAAACAGCCGTTGTCGATTTTGACGATAACCTATGGTAGTAGAGTAGCTTAA	GCCGTCAGGGTCTGATTTG	CGATTTTGACGATAACCTA	19	0	0	0
sma-mir-8484	SC_0309	-	60872	61014	CAACAGGTTTGTCTATTTAACCAGCTATCACAGTTTACCATTTATTTTTTGGAAGAACACTGCGACGTTTATCACCAGACACTCGTAATCATCTTTTAAAAAATTATGGAAGATTTCGCGTATTTGAGGCATACGACCATTTC	TTTTTTGGAAGAACACTGC	TAATCATCTTTTAAAAAATTA	169	0	0	0
