# Supplementary material for: Sex-Biased Expression of MicroRNAs in Schistosoma mansoni
Source: PLoS Negl Trop Dis. 2013 Sep 12;7(9):e2402. doi: 10.1371/journal.pntd.0002402 (PMC3772069; doi:10.1371/journal.pntd.0002402)
Supplement: File S2 — Structural features of Schistosoma mansoni microRNA precursors. (TXT) [file pntd.0002402.s002.txt]

# MicroRNAs detected from our Schistosoma mansoni high-throughput sequencing experiments (AB SOLiD). S9 and J9 indicate the sequencing library (see main text). Name (after the '>' symbol) include the chromosome, strand (in brackets), and start and end position of the hairpin. Each read is mapped agains the putative hairpin. Reads are followed by the number of sequences in the experiment and (in brackets) the total number of mappings to the genome. Below the hairpin it is included the secondary structure in bracket annotation followed by the free folding energy.


>_Schisto_mansoni.Chr_1(-):21262435-21262560
                                 CGTAATCATTATCATTCGTT	4 (1)
                                                                            ATGACTGTAATGATTCCAA	5 (1)
                                                                            ATGACTGTAATaATTCCAAT	11 (1)
                                                                            ATGACTGTAATtATTCCAAT	6 (1)
                                                                             TGACTGTAATGATTCCAAT	2 (1)
                                                                               ACTGTAATGATTCCAATTC	1 (1)
                                                                                 TGTAATGATTCCAATTacG	2 (1)
CAGCAGCATCAGCATCGACAGTATGACCAATTGCGTAATCATTATCATTCGTTACTTAATGATGCAATAAGTAAGGATGACTGTAATGATTCCAATTCAGTACATTCAAGTCAATCTATGCCAAAT
.....((((.((.((.(((...(((((.(((((.(.((((((((((((((.(((((((.((...)).)))))))))))))...))))))))))))))..)).)))....))).)))))))).....	(-27.5)

>_Schisto_mansoni.Chr_1(+):26160408-26160525
    AATGGAAATAGTTTTTTCTC	2 (1)
                                                                                             AGTGTTcaTAGTTATTCCAT	3 (1)
                                                                                             AGTGTTTGTAGTTATTCCAT	3 (1)
                                                                                             AGTGTTTGTAGTTATTCCA	1 (1)
                                                                                              GTGTTTGTAGTTATTCCAT	2 (1)
GCTTAATGGAAATAGTTTTTTCTCACACACTGGTTTACATTTATTCACTGTCTCATAAAATGATATGAAATTGAATAGTCGAATAATATGTGCAGTGTTTGTAGTTATTCCATATATC
.....((((((.(((......((((.((((((...((((((((((((((((((((((......)))))....).))))).)))))).))))))))))).)).))))))))))).....	(-24.1000003814697)

>_Schisto_mansoni.Chr_1(+):28101471-28101576
                               CTAATAATGTAGTATAAGGTT	1 (1)
                                TAATAATGTAGTATAAGGTT	20 (1)
                                TAATAATGTgGTATAAGGTT	2 (1)
                                TAATAATGTAaTATAAGGTT	2 (1)
                                TAATAATGTAcTATAAGGTT	1 (1)
                                TAATAATGTAacATAAGGTT	1 (1)
                                gAATAATGTAGTATAAGGTT	1 (1)
                                TAATAATGTAGTATAAGGTTA	4 (1)
                                 AATAATGTAGTATAAGGTTA	14 (1)
                                 AATAATGTAGcATAAGGTT	1 (1)
                                 AgTAATGTAGTATAAGGTT	4 (1)
                                 AATtATGTAGTATAAGGTT	1 (1)
                                 AATgATGTAGTATAAGGTT	1 (1)
                                 AAcgATGTAGTATAAGGTT	1 (1)
                                                            TAACCTTATGATCATTATTCG	7 (1)
                                                            TAACCTTATGATCcgTATT	1 (1)
                                                            TAACCTTATGATCATTATTCGT	2 (1)
                                                            TAACCTTATGATCATTATTC	6 (1)
                                                            TAACCTTATGATCATTATT	21 (1)
                                                            TAACCTTATGATCAgTATT	1 (1)
                                                            TAACCTTATcATCATTATT	1 (1)
                                                            TAACCTTATGATtATTATTCG	1 (1)
                                                            TAACCTTATGATaATTATTCG	1 (1)
                                                                      ATCATTATTCGTAATATGAC	1 (1)
                                                                        CATTATTCGTAATATGACAA	1 (1)
                                                                         ATTATTCGTAATATGACAA	1 (1)
                                                                                 TAATATGACAATGGTTAAA	1 (1)
AAAAGCTTTAAATCAATAGTTGTAAGGTGAACTAATAATGTAGTATAAGGTTACTATTAGTAACCTTATGATCATTATTCGTAATATGACAATGGTTAAAGATAGA
.....((((((.......(((((...((..((.(((((((...(((((((((((.....)))))))))))..))))))).)).))...)))))..)))))).....	(-27.2999992370605)

>_Schisto_mansoni.Chr_1(-):31453533-31453652
                ATGTACGTTGATTTATTTTG	1 (1)
                  GTACGTTGATTTATTTTGAT	2 (1)
                                     TTGATAGTTTTTGTAGAACC	1 (1)
                                                                             TCAAAGTTTTAATTTTGTAA	1 (1)
                                                                                       AATTTTGTAATGTACTAACCT	9 (1)
                                                                                       AATTTTGTAATGTACTAACCTT	1 (1)
TAACATTGGCGAAGGTATGTACGTTGATTTATTTTGATTGATAGTTTTTGTAGAACCCTTATGTCTCTTCTTAATACTCAAAGTTTTAATTTTGTAATGTACTAACCTTGCTCAACGATA
...(.(((((.(((((..((((((((....(((..((((...(((......(((((......)).))).......)))...))))..)))....))))))))..))))))).))).)...	(-21.6200008392334)

>_Schisto_mansoni.Chr_1(+):35681131-35681264
                    CAGTGATATTGTCTATCTT	2 (1)
                                     TTGTTCTGCTAATGTGTATA	2 (1)
                                                                                                AAGATCGATGATGGTTTGG	1 (1)
                                                                                                 AGATCGATGATGGaTTGGA	1 (1)
                                                                                                 AGATCGATGATGGTTTGGA	8 (1)
TAAATGCTTCATTTTTTTCTCAGTGATATTGTCTATCTTGTTCTGCTAATGTGTATAATAAAATGATTTCTGAATTTATTGTATATAATGAAACTCAAGATCGATGATGGTTTGGAGACTGAGATTAGCTACTG
.....(((..(((((..((((.....(((..((.((((((.....(...(((((((((((((............)))))))))))))..).....)))))).))..))).....))))..))))).))).....	(-30.7999992370605)

>_Schisto_mansoni.Chr_1(+):39269918-39270051
                      TGGAATATCTCTCTACCTGTT	18 (1)
                                   TACCTGTTAGTATATTTAAAT	1 (1)
                                   TACCTGTTAGTATATTTAA	1 (1)
                                                                                   GGTGTCTATGAATATTGTAC	6 (1)
                                                                                   GGTGTCTATGAATATTGTA	1 (1)
ACTGTATTATTATAAACGAGTCTGGAATATCTCTCTACCTGTTAGTATATTTAAATACAATGATATTGTGAAGTATGTTAATAGGTGTCTATGAATATTGTACACATTTTGTTGACTGTTTTTTTTAATTTCAC
..((.((((..(.((((.((((((.(((((.((..(((((((((((((((((...((((((...))))))))))))))))))))))).....))))))).))...........)))))))).)..))))..)).	(-22)

>_Schisto_mansoni.Chr_1(-):5023926-5024048
              TGATTGTCCATTCGCATTTCcT	1 (1)
              TGATTGTCCATTCGCATTTCTTGT	16 (1)
              TcATTGTCCATTCGCATTTC	1 (1)
              aGATTGTCCATTCGCATTTCT	2 (1)
              TGATTGTCCATTCGCATcT	1 (1)
              gtATTGTCCATTCGCATTTC	6 (1)
              TGATTGTCCATTCGCATTTCTT	1058 (1)
              TcATTGTCCATTCGCATTTCT	1 (1)
              TtATTGTCCATTCGCATTTC	1 (1)
              gtATTGTCCATTCGCATTTCTT	5 (1)
              aGATTGTCCATTCGCATTT	3 (1)
              aGATTGTCCATTCGCATTTCTTGT	1 (1)
              TGATTGTCCATTCGCATTaC	1 (1)
              gtATTGTCCATTCGCATTTCTTG	4 (1)
              gtATTGTCCATTCGCATTTCT	30 (1)
              TGATTGTCCATTCGCAgTTCT	5 (1)
              TGATTGTCCATTCGCATTT	350 (1)
              TGATTGTCCATTCGCATTcCTTG	1 (1)
              TGATTGTCCATTCGCAaaT	1 (1)
              TGATTGTCCATTCGCATcTC	1 (1)
              TGATTGTCCATTCGCATTgCTTG	1 (1)
              TGATTGTCCATTCGCATTTC	884 (1)
              TGATTGTCCATTCGCAcTTCT	2 (1)
              TGATTGTCCATTCGCATTTCTTGTT	247 (1)
              TGATTGTCCATTCGCATTTCTTG	309 (1)
              TGATTGTCCATTCGCATTgC	1 (1)
              TGATTGTCCATTCGCATTgCTT	1 (1)
              aGATTGTCCATTCGCATTTC	2 (1)
              TGATTGTCCATTCGCAgTT	1 (1)
              gGATTGTCCATTCGCATTTCT	3 (1)
              TGATTGTCCATTCGCATTTCT	666 (1)
              TGATTGTCCATTCGCATT	2 (1)
              TGATTGTCCATTCGCcTTTC	1 (1)
               GATTGTCCATTCGCATTcCT	21 (1)
               GATTGTCCATTCGCATTaCTT	6 (1)
               GATTGTCCATTCGCATTcCTTG	13 (1)
               GATTGTCCATTCGCATTTCTTtTT	1 (1)
               GATTGTCCATTCGCATTTCTTGgT	2 (1)
               GATTGTCCATTCGCATTgCTTG	7 (1)
               GATTGTCCATTCGCATTcC	17 (1)
               GATTGTCCATTCGCAggTC	1 (1)
               GATTGTCCATTCGCATTTCTaG	5 (1)
               GATTGTCCATTCGCATTTCccG	2 (1)
               GgTTGTCCATTCGCATTTCT	1 (1)
               GATTGTCCATTCGCATccC	3 (1)
               GATTGTCCATTCGCAgTTC	14 (1)
               GATTGTCCATTCGCATTTCTTG	40 (1)
               GATTGTCCATTCGCATTTCTTGcT	33 (1)
               GATTGTCCATTCGCATTTCTgG	4 (1)
               GATTGTCCATTCGCATaaCT	1 (1)
               GATTGTCCATTCGCATgTC	4 (1)
               GATTGTCCATTCGCATTTCcT	7 (1)
               GATTGTCCATTCGCATTTagT	1 (1)
               GATTGTCCATTCGCATTaCTTG	6 (1)
               GATTGTCCATTCGCATaTCTT	10 (1)
               GATTGTCCATTCGCATTTaT	1 (1)
               GATTGTCCATTCGCATTTCTTGT	9 (1)
               GATTGTCCATTCGCATTTCcTG	13 (1)
               GATTGTCCATTCGCATTTCTcGTT	1 (1)
               GATTGTCCATTCGCATTaC	1 (1)
               GATTGTCCATTCGCATTgCTT	24 (1)
               GATTGTCCATTCGCATTTC	137 (1)
               GATTGTCCATTCGCATTTCTTGaT	17 (1)
               GATTGTCCATTCGCtTTTC	4 (1)
               GATTGTCCATTCGCAggTCT	1 (1)
               GATTGTCCATTCGCgTTTC	16 (1)
               GATTGTCCATTCGCATaTCT	3 (1)
               GATTGTCCATTCGCATTcCTT	6 (1)
               GATTGTCCATTCGCAccTC	5 (1)
               GATTGTCCATTCGCATTTCTTGTTA	20 (1)
               GATTGTCCATTCGCATTgCT	13 (1)
               GATTGTCCATTCGCATccCTT	4 (1)
               GATTGTCCATTCGCATTTCaT	5 (1)
               GATTGTCCATTCGCATTTCgT	2 (1)
               GAcTGTCCATTCGCATTTCT	1 (1)
               GATTGTCCATTCGCATgTCT	8 (1)
               GATTGTCCATTCGCAgTTCT	55 (1)
               GATTGTCCATTCGCATgTCTT	8 (1)
               GATTGTCCATTCGCATTTCT	118 (1)
               GATTGTCCATTCGCATccCT	8 (1)
               GATTGTCCATTCGCATaTC	3 (1)
               GATTGTCCATTCGCAaTTC	1 (1)
               GATTGTCCATTCGCAcTTCT	59 (1)
               GATTGTCCATTCGCATTTCTTGTT	6 (1)
               GATTGTCCATTCGCATTaCT	2 (1)
               GATTGTCCATTCGCATTTCTT	160 (1)
               GATTGTCCATTCGCAcTTCTT	4 (1)
               GATTGTCCATTCGCAaTTCTT	4 (1)
               GATTGTCCATTCGCAccTCT	6 (1)
               GATTGTCCATTCGCAcTTC	24 (1)
               GATTGTCCATTCGCATT	17 (1)
               GATTGTCCATTCGCATTTCTTcT	1 (1)
                ATTGTCCATTCGCATTTCTT	2 (1)
                 TTGTCCATTCGCATTTCTTG	4 (1)
                  TGTCCATTCGCATTTCTgG	1 (1)
                  TGTCCATTCGCATTTCTTGTT	5 (1)
                  TGTCCATTCGCATTTCTTGaT	3 (1)
                  TGTCCATTCGCATTTCTTG	3 (1)
                  TGTCCATTCGCATTTCTTGT	1 (1)
                  TGTCCATTCGCATTcCTTG	1 (1)
                  TGTCCATTCGCATTTCT	2 (1)
                  TGTCCATTCGCATTTCTTGTTA	4 (1)
                                                                GTACTATGATAATATTTAAT	1 (1)
                                                                                        AAGAGGTGTTGATGGACATCA	1 (1)
                                                                                         AGAGGTGTTGATGGACATCATATGA	1 (1)
                                                                                         AGAGGTGTTGATGGACATCA	2 (1)
                                                                                         AGAGGTGTTGATGGACATCAT	3 (1)
                                                                                         AGAGGTGTTGATGGACATC	4 (1)
                                                                                         AGAGGTGTTGATGGACATCATAT	1 (1)
                                                                                           AGGTGTTGATGGACATCATATGA	1 (1)
AACAATCGATTCAGTGATTGTCCATTCGCATTTCTTGTTAGATAATATGAATTATATATTATCAGTACTATGATAATATTTAATTTACAAGAGGTGTTGATGGACATCATATGATCGATTATT
...((((((((..(((((.(((((((.(((((((((((..........((((((.(((((((((......))))))))).))))))))))))))))).))))))))))))..))))))))...	(-46.9000015258789)

>_Schisto_mansoni.Chr_1(-):58366307-58366455
                        GGCGTGAATATTAATATTA	1 (1)
                          CGcGAATATTAATATTACG	4 (1)
                          CGTGAcTATTAATATTACG	1 (1)
                          CGTGAATATTAATATTACGGA	29 (1)
                          tGTGAATATTAATATTACGG	1 (1)
                          CGTGAgTATTAATATTACGG	2 (1)
                          CGTGAcTATTAATATTACGGA	1 (1)
                          CGaGAATATTAATATTACG	1 (1)
                          CGTGAAcATTAATATTACGG	2 (1)
                          CGTGAgcATTAATATTACGG	1 (1)
                          CGTGAtTATTAATATTACG	1 (1)
                          CGTGAATATTAATAcTACGG	1 (1)
                          CGTGAATATTAATATTACGG	75 (1)
                          CGaGAATATTAATATTACGG	2 (1)
                          CGTGAcTATTAATATTACGG	1 (1)
                          CGTGAATATTAATATTACG	105 (1)
                          CGTGAATATTAATATTACGGAGT	1 (1)
                                                                                                        AATGCAgTTGTTTATATTCCA	1 (1)
                                                                                                        AATGCATTTGTTTATATTCCA	1 (1)
                                                                                                        AATGCATTTGTTTATATTCCAA	1 (1)
                                                                                                         ATGCcTTTGTTTATATTCCA	1 (1)
                                                                                                         ATGCATTTGTTTATATTCCA	2 (1)
                                                                                                          TGCATTTGTTTATATTCCA	27 (1)
                                                                                                          TGCATTTGTTTATATTCCAA	1 (1)
                                                                                                          TGCATTcGTTTATATTCCA	1 (1)
                                                                                                          TGCAgTTGTTTATATTCCA	1 (1)
                                                                                                           GCATTTGTTTATATTCCAA	24 (1)
                                                                                                           GCATTTGTTTATATTCCAAAG	5 (1)
                                                                                                           GCATTTGTTTATATTCCAAA	3 (1)
                                                                                                                              AGCTGAGAATTCTATTTGA	2 (1)
ACTCTGCCCTCAATTAGAAAAAAAGGCGTGAATATTAATATTACGGAGTGCTCAATTTATTCGGAACTGTCAGCCTTAACCTTGGTATTGATACCTACAAAATGAATGCATTTGTTTATATTCCAAAGCTGAGAATTCTATTTGACGCT
.....((..((((.(((((.....(((..((((((.(((......((((((...(((((((..(...((((((((........)))..)))))....)..)))))))))))))))).))))))....))).....))))).)))).)).	(-27.6000003814697)

>_Schisto_mansoni.Chr_1(+):59550681-59550841
                                                   TAGTTGATGGCTATCAATTT	3 (1)
                                                   TAGTTGATGGCTATCAATT	11 (1)
                                                                                           AACTTGACTActCGGAAAATT	1 (1)
                                                                                           AACTTGACTAGACGGAAAATT	14 (1)
                                                                                           AACTTGACTAGACGGAAAATTA	2 (1)
CTTAGGAACAGTAATAAAGAGACATAATGATTAACACCATGGGCTTTACTGTAGTTGATGGCTATCAATTTCAGAGTAGAATGAAAAAGACAACTTGACTAGACGGAAAATTATTTTAATCTCATGTAAACAAAAGATGATCTGAACGTACTGTTCGCCAA
.....((((((((....(((..(((............((((((..(((..((((((..((.((((((((((((........)))))........)))).))).))...))))))..))).))))))..........))).))).....)))))))).....	(-29.4500007629395)

>_Schisto_mansoni.Chr_1.unplaced.SC_0010(-):3451065-3451172
                GTCAGTCTTGGTTATAAGGT	6 (1)
                 ctAGTCTTGGTTATAAGGT	3 (1)
                 TCAGTCTTGGggATAAGGT	1 (1)
                 TCAGTCTTGGTTATAAGGTT	10 (1)
                 TCAGcCTTGGTTATAAGGT	4 (1)
                 TgtGTCTTGGTTATAAGGT	2 (1)
                 TaAGTCTTGGTTATAAGGT	9 (1)
                 TCAGgCTTGGTTATAAGGT	1 (1)
                 TacGTCTTGGTTATAAGGT	15 (1)
                 TCAGTCTTccTTATAAGGT	1 (1)
                 TCcGTCTTGGTTATAAGGT	2 (1)
                 TCgGTCTTGGTTATAAGGT	3 (1)
                 TCAGTCTTGcTTATAAGGT	1 (1)
                 TCgaTCTTGGTTATAAGGT	1 (1)
                 TCAGTCTTGGTaATAAGGT	1 (1)
                 TCAGTagTGGTTATAAGGT	1 (1)
                 TgAGTCTTGGTTATAAGGT	3 (1)
                 TCAGTCTTGGTTATAAGGT	89 (1)
                 TCAGTCTTGGTgATAAGGT	4 (1)
                 TCAGTCTTGGaTATAAGGT	2 (1)
                 aCAGTCTTGGTTATAAGGT	1 (1)
                 TCAGTCTaGGTTATAAGGT	1 (1)
                   AGTCTTGGTTATAAGGTTC	1 (1)
                                                                        AAGAGAACTTTACTATGAATTAA	1 (1)
                                                                           AGAACTTTACTATGAATTAA	2 (1)
GTGCAGTCTGGGATTCGTCAGTCTTGGTTATAAGGTTCAGTGTCATACAGTTAAAATGTAACTGAGTTTTTCAAGAGAACTTTACTATGAATTAATCTCGGATGATTT
.....((((((((((..(((....((((...(((((((..((..((.((((((.....)))))).))....))...))))))))))))))...)))))))))).....	(-24.1000003814697)

>_Schisto_mansoni.Chr_1.unplaced.SC_0076(+):419395-419521
                CATATTCATTTTGTATAATT	1 (1)
                  TATTCATTTTGTATAATTGC	1 (1)
                     TCATTTTGTATAATTGCGAT	1 (1)
                     TCATTTTGTATAATTGCGA	17 (1)
                                                                                ATCTAAGTAATTATATGATG	1 (1)
                                                                                 TCTAAGTAATTATATGATGAA	1 (1)
                                                                                  CTAAGgcATTATATGATGAA	2 (1)
                                                                                  CTAAGTAATTATATGATGAAGAT	2 (1)
                                                                                  CTAAGgAATTATATGATGAAG	1 (1)
                                                                                  CTAAGgAATTATATGATGAA	5 (1)
                                                                                  CTAAGTAATTATATGATGAAGA	3 (1)
                                                                                  CTAAGTAATTATATGATGAAGATG	1 (1)
                                                                                  CTAAGTAATTATATGATGAAG	16 (1)
                                                                                  CTAAGcAATTATATGATGAAGA	1 (1)
                                                                                  CTAAGcAATTATATGATGAA	12 (1)
                                                                                  CgcAGTAATTATATGATGAAG	1 (1)
                                                                                  CTAAGTAATTATATGATGAA	442 (1)
                                                                                  CTAAGaAATTATATGATGAA	2 (1)
                                                                                  CTAAGTAATTATATGATGA	15 (1)
                                                                                  gTAAGTAATTATATGATGAAGAT	1 (1)
                                                                                   TAAGTAATTATATGATGAAGA	1 (1)
TACCAAAGTAAATTAACATATTCATTTTGTATAATTGCGATTGTTCCCTGAATCATGTTAGTCAGATTTCGGGAAACGTTATCTAAGTAATTATATGATGAAGATGTTTTCAAATGAAACTTAAGTC
.....((((..((((((((.((((((..(((((((((((((..(((((.(((((.((.....))))))).))))).....)))...)))))))))))))))).)))))....)))...)))).....	(-28.3999996185303)

>_Schisto_mansoni.Chr_1.unplaced.SC_0094(-):781602-781726
                TTTGACCGAGTTATAAAGG	8 (1)
                TTTGACCGAGTTATAAAGGTA	1 (1)
                TTTGACCGAGTTATAAAGGT	3 (1)
                                                                               TTTGGTCACATTCATTCCTT	2 (1)
                                                                                              TCCTTATTTCCTCTTAAAAAA	5 (1)
ACTAAGTTCTTTATCATTTGACCGAGTTATAAAGGTAGATTGTGATCAACTGTTCAATATATTTGATGACATTTCACAATTTGGTCACATTCATTCCTTATTTCCTCTTAAAAAAAGAACATGAC
.....(((((((....(((((..(((..(..((((..((.(((((((((.(((((((.....)))).........)))..))))))))).))...))))..)..)))))))).))))))).....	(-25.5)

>_Schisto_mansoni.Chr_1.unplaced.SC_0135(-):481564-481641
     GGGGAACATtGTATAATTG	1 (1)
     GGGGAACATGGTATAATTG	3 (1)
                                                     TAGGAAGATGCCTATTCCC	9 (1)
                                                     TAGGAAGATcgCTATTCCCCC	1 (1)
                                                      AGGAAGATGCCTATTCCCCC	1 (1)
                                                       GGAAGATGCCTATTCCCCCC	1 (1)
AAACTGGGGAACATGGTATAATTGTTCTATAAATGGTCTTGTATGGTTGAGGATAGGAAGATGCCTATTCCCCCCCCC
.....((((((...(((((..(((((((...(((.((.....)).))).)))))))....)))))..)))))).....	(-21.8999996185303)

>_Schisto_mansoni.Chr_2(+):11363346-11363463
      GAAATATGTTTCTAGCgGTT	1 (1)
      GAAATATGTTTCTAGgTGTT	1 (1)
      GAAATATGTTTCTAGCTGT	16 (1)
                                                                                               CATTGAGTTCGTATTTCCA	2 (1)
CGCGAGGAAATATGTTTCTAGCTGTTTTCTTTGCTTTGAGTAGTAAGTTCATAAATATTTGAACCTTCGTTAGTTTTACTTGAGTCTGGAACCTGCATTGAGTTCGTATTTCCATGTG
((((.(((((((((.(((..((....((((..((.(..(((((...(((((........)))))...........)))))..)))..))))...))...)))..))))))))).))))	(-27.9400005340576)

>_Schisto_mansoni.Chr_2(-):12543004-12543113
                         GCAATTAAAAGTAGCAGTG	6 (1)
                                                        AAATTAGGACTTTTATTGGTTAA	2 (1)
                                                          ATTAGGAtTTTTATTGGTTAA	1 (1)
                                                           TTAGGACTTTTATTGGTTAAT	1 (1)
                                                           TTAGGACTTTTATTGGTTAA	5 (1)
                                                           TTAGGACTTTTATTGGTTA	1 (1)
                                                                               TAGCTGAGTAAAGATAGAC	1 (1)
GTGTTCTAAGTCGTAACAAAAATGCGCAATTAAAAGTAGCAGTGATAATTATAAAGAAATTAGGACTTTTATTGGTTAATAGCTGAGTAAAGATAGACGACTTAGGTCGG
.((..(((((((((........(((((.(((((.(((((.(((..(((((.......)))))..))).)))))..))))).))...))).......)))))))))..)).	(-23.5599994659424)

>_Schisto_mansoni.Chr_2(-):15059226-15059343
        TTTTCTGTTTGTATTTTGGTTA	2 (1)
             TGTTTGTATTTTGGTTACTG	1 (1)
                                                                                GAGGTGTAACAGTAATTAT	1 (1)
                                                                                            TAATTATCAAATAGAATATATAT	1 (1)
                                                                                            TAATTATCAAATAGAATATA	133 (1)
                                                                                            TAATTATCAAATAGAATATAT	9 (1)
                                                                                            TAATTATCAAATAGAATATATA	78 (1)
                                                                                            TAATTATCAAATAGAATAT	9 (1)
TTTAAATGTTTTCTGTTTGTATTTTGGTTACTGTTTTTTTTGCATCTTTTCAACAGGAAGATTTTTTCTGTTGATAGGGGGAGGTGTAACAGTAATTATCAAATAGAATATATATTCT
.....((((.(((((((((.....(((((((((((...(((.(.((((.(((((((((((...))))))))))).))))).)))...))))))))))).))))))))).)))).....	(-36.5)

>_Schisto_mansoni.Chr_2(-):29715638-29715781
                                             CCGTCAACTGATAATATTTC	4 (1)
                                               GTCAACTGATAATATTTCCATAG	1 (1)
                                               GTCAACTGATAATATTTCCATA	2 (1)
                                               GTCAACTGATAATATaTCCAT	1 (1)
                                               GTCAACTGATAATATTTCCAT	7 (1)
                                               GTCAACTGtTAATATTTCCAT	3 (1)
                                               GTCAACTaATAATATTTCCAT	2 (1)
                                                TCcACTGATAATATTTCCAT	1 (1)
                                                TCAACTGATAATATTTCCAT	2 (1)
                                                 CAtCTGATAATATTTCCAT	1 (1)
                                                                          GTACTAGCAATACTATGGAA	1 (1)
                                                                                           GAAACGTTTTCGAATAAGGT	5 (1)
                                                                                           GAAACGTTTTCtAATAAGGT	1 (1)
                                                                                            AAACGTTTTatAATAAGGT	1 (1)
                                                                                            AAACGTTaaCGAATAAGGT	2 (1)
                                                                                            AAACGTTgTCGAATAAGGT	1 (1)
                                                                                            AgACGTTTTCGAATAAGGT	1 (1)
                                                                                            AAAaGTTTTCGAATAAGGT	1 (1)
                                                                                            AAACGTTTTCGgATAAGGT	4 (1)
                                                                                            AAACGTTTTtGAATAAGGT	6 (1)
                                                                                            AtACGTTTTCGAATAAGGT	1 (1)
                                                                                            AAACGTTTaCGAATAAGGT	1 (1)
                                                                                            AAACcaTTTCGAATAAGGT	2 (1)
                                                                                            AAACGTggTCGAATAAGGT	1 (1)
                                                                                            AAACGTaaTCGAATAAGGT	1 (1)
                                                                                            AAACGTTTTgGAATAAGGT	2 (1)
                                                                                            AAACGTTTTCtAATAAGGT	2 (1)
                                                                                            cAACGTTTTCGAATAAGGT	1 (1)
                                                                                            tAACGTTTTCGAATAAGGT	2 (1)
                                                                                            AAAgcTTTTCGAATAAGGT	1 (1)
TCTCTGCTTACTAAGTATCTTGATTGTTTGTTTTAGTGAATTTAGCCGTCAACTGATAATATTTCCATAGTTTTGTACTAGCAATACTATGGAAACGTTTTCGAATAAGGTTCTTAAATTCCTATCCTAGTCAGTGAGTGTATT
.....(((((((.........(((((.......(((.((((((((((......(((.((..((((((((((.((((....)))).))))))))))..)).))).....)))...))))))))))...)))))))))))).....	(-34.0999984741211)

>_Schisto_mansoni.Chr_2(-):33778254-33778336
  GCTGGATTATACGCGAGGG	1 (1)
     GGATTATACGCGAGGGATAT	1 (1)
           TACGCGAGGGATATAACCA	16 (1)
                                                AAGACTGGCCGGATCCTTGG	4 (1)
                                                AAGACTGGCCGGATCCTTGGC	1 (1)
GTGCTGGATTATACGCGAGGGATATAACCAAGTCAGCTGAGTTCCCAAAAGACTGGCCGGATCCTTGGCACAACTTCCAACTG
....((((......((.((((((....(((.(((...((......))...))))))....)))))).))......))))....	(-21.2999992370605)

>_Schisto_mansoni.Chr_2(+):7975355-7975472
                            GAATCCGTATGAATACTTG	11 (1)
                                            TTGGTTCAACAATAATTGA	1 (1)
                                                                        ATTCATGTCAGTATTCGGT	2 (1)
                                                                                           ACACAAGCAAGTAATGCAT	1 (1)
TTGACATAATGAGGTTTGCATAGAAATCGAATCCGTATGAATACTTGGTTCAACAATAATTGATGTTTGAACATTCATGTCAGTATTCGGTACACAAGCAAGTAATGCATTATTTTGT
..((.((((((..((((((......((((((((.((((((((.....((((((((........)).))))))))))))).).).)))))))......))))))....)))))).))..	(-21.7000007629395)

>_Schisto_mansoni.Chr_3(-):13316107-13316193
         AAGGAGTGCAGTTGACCAG	1 (1)
                 CAGTTGACCAGTTTTCCTTA	7 (1)
                                    AAGATATTCTTATCTGGAA	1 (1)
                                                TCTGGAACCGATCGCCTCAA	25 (1)
                                                TCTGGAACCGATCGCCTCA	1 (1)
                                                 CTGGAcCCGATCGCCTCAAT	1 (1)
                                                 CTGGAACCGATCGCCTCAAT	2 (1)
                                                 CTGGAACCGATCGCCTCAA	5 (1)
GTTGAAATTAAGGAGTGCAGTTGACCAGTTTTCCTTAAGATATTCTTATCTGGAACCGATCGCCTCAATAGTGTCCTTAGTTACAAG
.(((.(((((((((.(((.(((((...(((((((.((((.....))))...))))..)))....))))).)))))))))))).))).	(-21)

>_Schisto_mansoni.Chr_3(-):17682196-17682284
              TAGTTTTGGAAATAAAACA	2 (1)
              TAGTTTTGtAAATAAAACAT	1 (1)
                                       CTAAGCTCAGTGGTTAATTAA	1 (1)
                                          AGCTCAGTGGTTAATTAATTG	1 (1)
                                                       ATTAATTGGGTCCAGATATA	1 (1)
                                                           ATTGGGTCCAGATATAATT	9 (1)
TACACGAAAGCTCGTAGTTTTGGAAATAAAACATCTGAGCTAAGCTCAGTGGTTAATTAATTGGGTCCAGATATAATTGTTTTCATATA
.....((((((...((..((((((..((((((..((((((...))))))..)))......)))..))))))..))...)))))).....	(-22)

>_Schisto_mansoni.Chr_3(-):24061113-24061216
  CGCAGCCATTAAGTGATAA	1 (1)
  CGCAGCCATTAAGTGATAAAG	1 (1)
  CGCAGCCATTAAGTGATAAA	1 (1)
                  TAAAGTGTAGACTATACCATA	1 (1)
                  TAAAGTGTAGACTATACCAT	1 (1)
                   AAAGTGTAGACTATACCAT	1 (1)
                           GACTATAaCATAGGAAGCT	4 (1)
                           GACTATAgCATAGGAAGCT	6 (1)
                                                            CGTTTCATGTGATATAGGT	1 (1)
                                                             GTgTCATGTGATATAGGTTAA	1 (1)
                                                             GTTTCATGTGATATAGGTT	1 (1)
                                                             GTTTCATGTGATATAGGTTAAT	2 (1)
                                                             GTcTCATGTGATATAGGTTAAT	1 (1)
                                                             GTTTCATGTGATATAGGTTAA	13 (1)
                                                              TTTCATGTGATATAGGTTAAT	2 (1)
                                                              TTTCATGTGATATAGGTTAA	7 (1)
CTCGCAGCCATTAAGTGATAAAGTGTAGACTATACCATAGGAAGCTCGAGTGTTTACCTCCGTTTCATGTGATATAGGTTAATAAATGTCAGTTAAGCTTTCTG
.....(((..((((.(((((.....(((.(((((.((((.(((((..(((.(....)))).))))).)))).))))).))).....))))).))))))).....	(-23.3999996185303)

>_Schisto_mansoni.Chr_3(+):26396540-26396654
                               CACTAAGGGACCTAAAGGTT	10 (1)
                                ACTAAGGGACCTAAAGGTT	1 (1)
                                ACTAAGGGACCatAAGGTT	1 (1)
                                                               TTTATGGAGCCTTTGGCAAG	49 (1)
                                                               TTTATGGAGCCTTTGGCAA	2 (1)
TAGAAGACTGGATGTTAGGAAGTAATGTATTCACTAAGGGACCTAAAGGTTATGTGTTTAGTCTTTATGGAGCCTTTGGCAAGGCTGAAACATCTGTCTAATATCCCATCATTTT
.....((..(((((((((..((..((((.(((((((((((.(((((((..((......))..))))).))..)))))))......))))))))))..)))))))))..)).....	(-32)

>_Schisto_mansoni.Chr_3(+):6273151-6273295
                              ATTGATATGTCAGATTGTTCT	1 (1)
                                  ATATGTCAGATTGTTCTATT	2 (1)
                                                               GTAATGcAATGTCGTTAAT	1 (1)
                                                                                     GAGCCGAATTTGGATATTTT	1 (1)
                                                                                           AATTTGGATATTTTTATTCC	1 (1)
                                                                                           AATTTGGATATTTTTATTC	2 (1)
                                                                                           AATTTGGATcTTTTTATTC	6 (1)
                                                                                           AATTTGGATgTTTTTATTC	6 (1)
                                                                                             TTTGGATATTccTATTCCGTA	1 (1)
TGAATTGAAACTAAGAAAGCAGTTAATTTTATTGATATGTCAGATTGTTCTATTCAGTGAGATGTAATGAAATGTCGTTAATTCTGAGCCGAATTTGGATATTTTTATTCCGTAAAGAAATAATACTGCTTTTTGTGTCACTCTT
.....(((.....((((((((((..(((((.(((....((.(((.(((((.((((.((.(((..((((((....))))))..)))..)).))))..))))).))).))....))).)))))...))))))))))...))).....	(-29.5)

>_Schisto_mansoni.Chr_3(-):8121124-8121213
                TGATATCTAAAAGTGATAATTG	1 (1)
                  ATATCTAAttGTGATAATTG	1 (1)
                  ATATCTAAAAGTGATAATTG	2 (1)
                   TATCTtAAAGTGATAATTG	1 (1)
                   TATCTAAAAGTGATAATTG	13 (1)
                                                           TAATCATGTAAGATAAAAA	2 (1)
                                                            AATCATGTAAGATAAAAAAAAT	1 (1)
TAAGATACATTTTTTCTGATATCTAAAAGTGATAATTGGAGATTTATAGAAATCAACAGTAATCATGTAAGATAAAAAAAATGTAAAGTG
.....((((((((((....(((((....(((((.((((..(((((....)))))..)))).)))))...))))).)))))))))).....	(-21)

>_Schisto_mansoni.Chr_4(-):18106431-18106545
                    ATCAAAAGTCTCAGATACT	2 (1)
                                                                          GCAGGATTCTGATGATAAG	1 (1)
                                                                           CAGGATTCTGATGATAAGGT	1 (1)
                                                                            gaGATTCTGATGATAAGGT	1 (1)
                                                                            AGGATTCTGgcGATAAGGT	1 (1)
                                                                            AGGATTCTGATaATAAGGT	2 (1)
                                                                            AGGATTCTGATGATAAGGTTG	13 (1)
                                                                            AGGATTCTGATtATAAGGT	1 (1)
                                                                            AGGATgCTGATGATAAGGT	1 (1)
                                                                            AGGATTCTGcTGATAAGGT	1 (1)
                                                                            AGGATTgaGATGATAAGGT	1 (1)
                                                                            AGGAgTCTGATGATAAGGT	1 (1)
                                                                              GATTCTGATGATAAGGTTG	1 (1)
TCAAATTCGACGGATCACTTATCAAAAGTCTCAGATACTTCAGGTGTTACTGGGTCGACACTTTCGTCTTCAGTGCAGGATTCTGATGATAAGGTTGGAGAGACATCGAAAAATA
.....(((((.(..((.((.(((....((((((((....((...(((.((((((.(((.....))).).)))))))).)).))))).)))..))).)).))..).))))).....	(-26.2999992370605)

>_Schisto_mansoni.Chr_4(+):18733729-18733866
                             AACTTCAATGCTATTTCCA	2 (1)
                                                                                                TTAGGTAGGAGAAATAAGGT	2 (1)
                                                                                                 TAGGTAGGAGAgATAAGGT	1 (1)
                                                                                                 TAGGTAGGAGAAATAAGGT	24 (1)
                                                                                                 TAGGTAGGtGAAATAAGGT	1 (1)
                                                                                                  AGGTAGGAGAAATAAGGTT	2 (1)
TTTCCGGTATGCCTAAATACACATTGTTGAACTTCAATGCTATTTCCAAAGTGTTTCCATGGGGCCAGAAACAGTAGGTATAAACATTAAACAGCTTTAGGTAGGAGAAATAAGGTTCAAAGTAGGTCACCCCATAAT
.....((..((((((...........((((((((.....((....(((((((((((..(((..(((..........))).....))).))))).)))).))....)).....))))))))..)))).))..)).....	(-26.2199993133545)

>_Schisto_mansoni.Chr_4(+):21655213-21655326
                                    TTTGACCAACTGGGCCTTGAGCA	1 (1)
                                    TTTGACCAACTGGGCCTTG	20441 (1)
                                    TTTGACCAACTGGGCCTTGA	41 (1)
                                    TTTGACCAACTGaGCCTTG	6 (1)
                                                              GGTAATCCAGTTGGTCCTTT	1 (1)
                                                                   TCCAGTTGGTCCTTTAGGTC	1 (1)
                                                                   TCCAGTTGGTCCTTTcGGT	1 (1)
                                                                   TCCAGTTGGTCCTTTAGGT	11 (1)
TAAGCCCAGGAAATCCATCCGGTCCTTGTGTACCCATTTGACCAACTGGGCCTTGAGCACCAGGTAATCCAGTTGGTCCTTTAGGTCCAGGTGGACCAAATGGACCTGGAAGGC
.....(((((...(((((..(((((.(.((.(((.....(((((((((((.((((.....))))...))))))))))).....))).)).).)))))..)))))))))).....	(-49.4000015258789)

>_Schisto_mansoni.Chr_4(-):32015345-32015458
             AACTTTGCATTCATATTGGT	1 (1)
              ACTTTGCATTCATATTGGT	66 (1)
                                                                             ACACATCCAATTATAATGCA	2 (1)
                                                                             ACACATCCAATTATAATGCAT	2 (1)
                                                                               ACATCCAATTATAATGCATT	1 (1)
TAGTCATGTTCAGAACTTTGCATTCATATTGGTTTTTGTACAAGTAAGGCGAATGACGAACTTACCGCATTTACTAGACACATCCAATTATAATGCATTCTCTTACCATTTCTT
.((..(((...(((....((((((...(((((....(((.(.(((((((((..............))).)))))).))))...)))))...))))))...)))...)))..)).	(-21.6399993896484)

>_Schisto_mansoni.Chr_4(+):457467-457615
                                 GTAGTAATAAGTATAATTAA	2 (1)
                                     TAcTAAGTATAATTAATCGT	1 (1)
                                       ATAAGTATAATTAATCGTA	14 (1)
                                                        TAGTTATATCTTAAGAGAT	1 (1)
                                                                                CAACGCTGTTAATAATAAT	24 (1)
                                                                                                                           ATCGATTTTGAAGTTTTGC	1 (1)
GTACTGGGAAGATATATTGAAATTGATTATCGTGTAGTAATAAGTATAATTAATCGTAGTTATATCTTAAGAGATTTAAACAACGCTGTTAATAATAATTTATTGTTCAAAGAACTGCACAACATCGATTTTGAAGTTTTGCCCTGAAA
.....((((((((...(..((((((((....((((((((((((((((.(((((((((.(((..((((....))))...))).)))..)))))).)).))))))).........)))))))...))))))))..).))))).))).....	(-30.8999996185303)

>_Schisto_mansoni.Chr_4(-):7756732-7756799
     TTACTGAGACAACGAACAT	1 (1)
     TTACTGAGACAACGAACATG	1 (1)
      TACTGAGACAACGAACATGCCT	1 (1)
      TACTGAGACAACGAACATGCC	5 (1)
      TACTGAGACAACGAACATGC	31 (1)
       ACTGAGACAACGAACATGCC	4 (1)
                                               GTTCGTTTCTGAGTAAGGT	3 (1)
TTTTATTACTGAGACAACGAACATGCCTGTTTCATTAAAAAGGGATGGTTCGTTTCTGAGTAAGGTTT
.....(((((.(((.(((((((((.(((............))).)).)))))))))).))))).....	(-20.6000003814697)

>_Schisto_mansoni.Chr_4(-):8081742-8081864
                               CGTAAGTCGCAGTATTCCG	11 (1)
                                GTAAGTCGCAGTATTCCGGA	1 (1)
                                                                             AATACTTTTTGTTATCATAA	6 (1)
GTAAAGGTGGTCCTCACTCGTTTCTACTTATCGTAAGTCGCAGTATTCCGGAAATTTTTAGGGTGAAAGTAAATTTCAATACTTTTTGTTATCATAAGTAACCAGTGTTTATACTATCATCGG
.....((((((...((((.((...(((((((.((((.....((((((...(((((((.............))))))))))))).....)))).))))))))).)))).....)))))).....	(-22.0200004577637)

>_Schisto_mansoni.Chr_6(+):12230644-12230755
              TTATTAGTAAAGCGAATTT	1 (1)
                ATTAGTAAAGCGAATTTTT	1 (1)
                                     cTACCTATCGCCATATAAG	1 (1)
                                      TACCTATCGCCAgATAAGGT	1 (1)
                                      TACCTATCGCCATATAAGG	2 (1)
                                       ACagATCGCCATATAAGGT	1 (1)
                                       ACCTATCGCCATATAAGGTTTT	1 (1)
                                       ACCTATCcCCATATAAGGT	1 (1)
                                       ACCTATCGCCATATAAGGTTT	3 (1)
                                       ACCTATCGCgtTATAAGGT	1 (1)
                                       ACCTAgCGCCATATAAGGT	1 (1)
                                       ACCTATCGCCATATAAGGT	82 (1)
                                       ACCTAgaGCCATATAAGGT	1 (1)
                                        CCcATCGCCATATAAGGTTT	1 (1)
                                         CTATCGCCATATAAGGTTT	5 (1)
                                                              AATTTTATAGTCGGAAGGCCT	1 (1)
                                                                  TTATAGTCGGAAGGCCTTCC	2 (1)
TAATATTGAATGGTTTATTAGTAAAGCGAATTTTTGAATACCTATCGCCATATAAGGTTTTTAATTTTATAGTCGGAAGGCCTTCCGAATTTCGTGATAAATGAAATTTAAA
.....((((((..((((((.((...(((((.(((.(((..(((.(((...((((((((.....))))))))..))).)))..))).))).))))).)).)))))))))))).	(-22.2999992370605)

>_Schisto_mansoni.Chr_6(+):13196108-13196205
            ACACAAAcATTAGAGATATA	1 (1)
                            TATAAATTAGTTGATAAGGT	4 (1)
                             ATAAATTAGTTGATAAGGT	8 (1)
                                          TAAGGTTGTAAACTTTTGT	1 (1)
                                                   AAACTTTTGTCAACTAAGG	27 (1)
                                                   AAACTTTTGTCAACTAAGGT	1 (1)
TCTTAATATGTAACACAAAAATTAGAGATATAAATTAGTTGATAAGGTTGTAAACTTTTGTCAACTAAGGTGAATAATCTTTGTGTTATGTATCTCTA
.....((((((((((((((.((((....(((...(((((((((((((........))))))))))))).)))..)))).)))))))))))))).....	(-27.2000007629395)

>_Schisto_mansoni.Chr_6(-):308895-309019
                                      GCAACAACGTCGAATTCCGGC	5 (1)
                                        AACAACGTCGAATTCCGGC	1 (1)
                                                                CACCTAGAGGTTAAACGTTCG	1 (1)
                                                                   CTAGAGGTTAAACGTTCGT	22 (1)
                                                                   CTAtAGGTTAAACGTTCGT	2 (1)
                                                                   CTAaAGGTTAAACGTTCGT	1 (1)
                                                                    TAcAGGTTAAACGTTCGTCT	1 (1)
                                                                    TAaAGGTTAAACGTTCGTCT	1 (1)
                                                                    TAGAGGTTAAACGTTCGTCT	10 (1)
                                                                       AGGTTAAACGTTCGTCTCGG	2 (1)
                                                                       AGGTTAAACGTTCGTCTCG	3 (1)
CTATAATTTATTGATCATCATTAATGGGGTTAAAACACGCAACAACGTCGAATTCCGGCCCAATCACCTAGAGGTTAAACGTTCGTCTCGGATTCGAGTCCCGAGTGCATGATCATGGATACACA
.....((((((.((((((((((...(((..(..((..((..(((((((..(((..(((........))..)..)))..))))).))..))..))..)..))).)))).)))))))))))).....	(-28.7999992370605)

>_Schisto_mansoni.Chr_6(-):6476302-6476397
                    TTGGAATAATTATGATTTT	8 (1)
                    TTGGAATAATTATGATTTTT	5 (1)
                                     TTTTGTTCAAATCTATTAATCT	1 (1)
                                                       ATCTACTATCTAGTTATTA	2 (1)
                                                         CTACTATCTAGTTATTAAGTA	1 (1)
TGTCTGATATCAGGTTAAACTTGGAATAATTATGATTTTTTGTTCAAATCTATTAATCTACTATCTAGTTATTAAGTAGTGGCCTGTTATCAGTGT
...((((((.(((((((.(((((..(((((((.(((..........................)))))))))))))))..))))))).))))))...	(-21.1700000762939)

>_Schisto_mansoni.Chr_7(+):6356594-6356729
            AGTTACTTTGTTTTATTTT	1 (1)
            AGTTACTTTGTTTTATTTTG	1 (1)
              TTACTTTGTTTTATTTTGG	6 (1)
              TTACTTTGTTTTATTTTGGGT	2 (1)
                                                                                                       GTGACTCACTAACTATAGGT	2 (1)
                                                                                                              ACTAACTATAGGTTTATGCA	1 (1)
                                                                                                              ACTAACTATAGGTTaATGCA	3 (1)
ATAATGCTGTATAGTTACTTTGTTTTATTTTGGGTTTTCCAGGGCGAAATTCATTTGACTTTTATTAACGTAAGTTATTAACAATCATTGCTTTTCACTTGATGTGACTCACTAACTATAGGTTTATGCACAGCTT
.....(((((.((...((((.(((......((((((...((((..((((..((..(((.(.(((.((((....)))).))).).))).))..)))).))))....))))))..)))...))))...)).)))))..	(-26.2999992370605)

>_Schisto_mansoni.Chr_7(+):9565480-9565636
                                 TGGGTGGATATGCTCGGTGG	8 (1)
                                 TGGGTGGATATGCTCGGTGGT	9 (1)
                                 TGGGTGGATATGCTCGGTGGTG	4 (1)
                                  GGGTGGATATGCTCGGTGGTG	1 (1)
                                                     TGTTGTGAAAAAAAAAGAATTA	1 (1)
                                                                                                             agACCGGGTGTTTTTCACCCTCA	1 (1)
                                                                                                             TCACCGGGTGTTTTTCACCCcC	1 (1)
                                                                                                             cCACCGGGTGTTTTTCACCCTCA	1 (1)
                                                                                                             TCACCGGGTGTTTTTCACCCTCAC	17 (1)
                                                                                                             TCACCGGGTGTTTTTCACCCTCA	28 (1)
                                                                                                             agACCGGGTGTTTTTCACCCTC	1 (1)
                                                                                                             TCACCGGGTGTTTTTCACCCT	8 (1)
                                                                                                             TCACCGGGTGTTTTTCACC	7 (1)
                                                                                                             TCACCGGGTGTTTTTCACCCTCACG	4 (1)
                                                                                                             TCACCGGGTGTTTTTCACCC	26 (1)
                                                                                                             gCACCGGGTGTTTTTCACCCTCA	1 (1)
                                                                                                             TCACCGGGTGTTTTTCACCCTC	30 (1)
                                                                                                               ACCGGGTGTTTTTCACCCTCAC	3 (1)
                                                                                                               ACCGGGTGTTTTTCACCCTC	2 (1)
                                                                                                               ACCGGGTGTTTTTCACCCTCA	2 (1)
TGAAAAAAAGAACGATATAATCATGCGAGTTTGTGGGTGGATATGCTCGGTGGTGTTGTGAAAAAAAAAGAATTAAAATTCTCATAGAGAAATCTAGTTGAGAATATCATCACCGGGTGTTTTTCACCCTCACGCGCTTGATAAGTCATCTTTTGTT
.....((((((..(((...((((.(((....((.(((((((.(((((((((((((......................(((((((((((....))))..)))))))..)))))))))))))..))))))).))..))).))))..))).))))))...	(-50.1500015258789)

>_Schisto_mansoni.Chr_7.unplaced.SC_0100(+):1103164-1103292
                                     GTGATAGCCACTATCCATCTCC	7 (1)
                                                                      CCTTTGACTGGTGGCAATA	3 (1)
                                                                                        AACTAGGTAGTTTAGATAA	1 (1)
TCTCTGATGGGCCCCAAATAAGACGAATTAAATTCCAGTGATAGCCACTATCCATCTCCGTTCAAAAATACCTTTGACTGGTGGCAATAACTAGGTAGTTTAGATAACTTAAAAGAGGCTCATCAATTG
....(((((((((.(...((((...(.((((((((((((.((.(((((((..((.....((........))...))..))))))).)).))).)).))))))).)..))))...).)))))))))....	(-33.4000015258789)

>_Schisto_mansoni.Chr_W(+):10608876-10609015
                                              ATTCTGTGTTAATATTTTTA	7 (1)
                                              ATTCTGTGTTAATATTTTT	3 (1)
                                                                                 ATTAAAGATTTAGCTTGTT	2 (1)
                                                                                 ATTAAAGATTTAGCTTGTTTT	1 (1)
CAGTCAATAAAGTATGGCACTATGACCCAGTACTTTAGCGAATAATATTCTGTGTTAATATTTTTATCTGCCCTGGGTTACATTAAAGATTTAGCTTGTTTTGATTTTAAAAGTACTTATATTGTCTACTTTATTTTGTT
.....(((((((((.((((.((((....((((((((...((((...(..(...(((((.(((((((...(((...))).....))))))))))))..)..)..))))..)))))))))))).))))))))))))).....	(-25.8999996185303)

>_Schisto_mansoni.Chr_W(-):17240505-17240650
                                TAATTATATTATATTTATAATA	4 (1)
                                TAATTATATTATATTTATAA	12 (1)
                                TAATTATATTATAcTTATAATA	1 (1)
                                                                                                    CaTGGAGATTAATATAAAC	1 (1)
                                                                                                    CGTGGAGATTAATATAAACA	2 (1)
                                                                                                    CGTGGAGATTAATATAAgC	1 (1)
                                                                                                    CGTGGAGATTAATATAAACAT	2 (1)
                                                                                                    CGTGGAGATTAATATAAACATT	1 (1)
                                                                                                           ATTAATATAAACATTTTTATT	1 (1)
TCAAATAGTGATGATTCGCAAAAGGTTGAAAGTAATTATATTATATTTATAATATTTATGTTGACCTTATTTTCCAAATGAGAGGATATAATGATAAACACGTGGAGATTAATATAAACATTTTTATTCATTTGCTTACTGGGATA
((...((((((......(((((.(..(((((((..((((((((...........(((((((.....(((((.(((........)))...))))).....)))))))...))))))))..)))))))..).))))))))))).))..	(-22.9400005340576)

>_Schisto_mansoni.Chr_W(+):17491888-17492027
             GAGGAATGAAggCGCGGAAT	1 (1)
                    GAATTCGCGGAATAAAACG	8 (1)
                    GAATTCGCGGAATAAAACGTAT	1 (1)
                    GAATTCGCGGAATAttACGT	1 (1)
                    GAATTCGCGGAATAttACG	3 (1)
                         CGCGGAATAttACGTATGT	1 (1)
                                                                                                   CCGTTTCACGCAATATTCCAA	5 (1)
                                                                                                    CGTTTCACGCAATATTCCAATtA	1 (1)
                                                                                                    CGTTTgACGCAATATTCCAA	1 (1)
                                                                                                    CGTTaCACGCAATATTCCAA	1 (1)
                                                                                                    CGTTTCACGCAATATTCCAA	287 (1)
                                                                                                    CGTTTCACGCtATATTCCAA	1 (1)
                                                                                                    CGTcTCACGCAATATTCCAA	1 (1)
                                                                                                    tGTTTCACGCAATATTCCAA	1 (1)
                                                                                                    CGTTTtACGCAATATTCCAA	2 (1)
                                                                                                    CGcTTCACGCAATATTCCAA	2 (1)
                                                                                                    CGTgTCACGCAATATTCCAA	1 (1)
                                                                                                    CGTTTCACGCAATATTCCAAT	7 (1)
                                                                                                     GTTTCACcCAATATTCCAA	1 (1)
                                                                                                     GTTTCACGCAgTATTCCAA	1 (1)
                                                                                                     GTTTgACGCAATATTCCAA	1 (1)
                                                                                                     GTTTCtgGCAATATTCCAA	1 (1)
                                                                                                     GTTTCACatAATATTCCAA	5 (1)
                                                                                                     GTTTCACGCAATATTCCAAT	2 (1)
                                                                                                      TTTCACGCAATATTCCAAT	2 (1)
ATCGCTTAAAAGGGAGGAATGAATTCGCGGAATAAAACGTATGTAGTAACATTAAAGCTCAGGATCTAAGGGAACATAAAAATGAGTACGCCTACACTACCGTTTCACGCAATATTCCAATAACTCAGCTTTTAATTAAA
.....(((((((.(((..((((((..(((.....(((((...(((((.........(((((.....((.(....).))....)))))........))))))))))..)))...))))..))..)))..))))))).....	(-23.6299991607666)

>_Schisto_mansoni.Chr_W(+):27605556-27605697
                                         ACGATAAtaATCAGACCCA	2 (1)
                                                  ATCAGACCCATATAAAGCC	1 (1)
                                                     AGACCCATATAAAGCCGTACA	1 (1)
                                                                                             AAAATGGGATGATTACTCA	1 (1)
                                                                                             AAAATGGGATGATTACTCATTTAA	1 (1)
                                                                                             AAAATGGGATGATTACTCcgTT	1 (1)
                                                                                              AAATGGGATGATTACTCATTTAA	1 (1)
                                                                                               AATGGGATGATTACTCATTTAA	1 (1)
                                                                                                ATGGGATGATTACTCATTTAA	5 (1)
                                                                                                ATGGGATGATTACTCATTTA	2 (1)
                                                                                                ATGGGATGATTACTCcgTTAA	1 (1)
                                                                                                 TGGGATGATTACTCATTTAAATT	7 (1)
                                                                                                 TGGGATGATTACTCATTTAAATTGT	1 (1)
                                                                                                 TGGGATGATTACTCATTTAA	42 (1)
                                                                                                 TGGGATGATTACTCcgTTAA	1 (1)
ATGTCACCAGCAATTTAAAATCGCTACATTTTGTTCGGTATACGATAAATATCAGACCCATATAAAGCCGTACATTGATCAAACAAGCAGTCAAAAATGGGATGATTACTCATTTAAATTGTATTGGAACAACTGGTATGGA
.....(((((....................((((((.(.(((((((((((((((..(((((.....((.((...(((......))))).)).....))))).)))).....)))))..))))))).))))))))))).....	(-22.5499992370605)

>_Schisto_mansoni.Chr_W(+):34245283-34245387
                          TATCCAATAATGTATTAATAT	2 (1)
                                                           cTGGAGATTTGTATACTTGGCT	1 (1)
                                                           GTGGAtATTTGTATACTTGGC	1 (1)
                                                           GTGGAGATTTGTATACTTGGC	2 (1)
                                                           GTGGAGATTTGTATACTTG	4 (1)
                                                           GTGGAGATTTGTATACTTGGCT	2 (1)
                                                           GTGGAGATTTGTATACTTGG	14 (1)
                                                            TGGAGATTTGTATACTTGG	1 (1)
TTTGAGCATTTGAAATGAAACCGTCGTATCCAATAATGTATTAATATTGACTCAACCAAGTGGAGATTTGTATACTTGGCTATGATCACACTTTAAATGCATGAA
.....(((((((((.((.....((((((.((((...(((((.(((.((.(((......))).)).))).))))).)))).))))))..)).))))))))).....	(-23)

>_Schisto_mansoni.Chr_W(+):53163649-53163742
             TGCATGGTTTCCTAGAACC	5 (1)
                                                                ACTTGGACGTGCATTATTCCA	19 (1)
                                                                 CTTGGACGTGCATTATTCCA	2 (1)
                                                                  TTGGACGcaCATTATTCCA	1 (1)
                                                                  TTGGACGTGCtTTATTCCA	1 (1)
                                                                  TTGGACtTGCATTATTCCA	1 (1)
                                                                  TTGGACGTGCATTATTCCAA	6 (1)
                                                                  TTGGACGTGCgTTATTCCA	1 (1)
                                                                  TTGGAaGTGCATTATTCCA	1 (1)
                                                                  TTGGACGTGCAaTATTCCA	1 (1)
                                                                  TTGGACGTGCAcTATTCCA	1 (1)
                                                                   TGGACGTGCATTATTCCAA	5 (1)
CGCTCGACTTTAATGCATGGTTTCCTAGAACCGAATTGCCAACTACGTGTTGCAGCTTTCGGTCACTTGGACGTGCATTATTCCAAGTTACCAT
.....((((((((((((((...(((.((.((((((..((((((.....))))..)).))))))..)).))))))))))))....))))).....	(-27.6000003814697)

>_Schisto_mansoni.Chr_W(+):57463977-57464050
          CGCGGAACGATTACTTATTTAA	2 (1)
          CGCGGAACGATTACTTATTT	4 (1)
          CGCGGAACGATTACTTATT	4 (1)
                                         CTGAGCATAAGAATATTGTT	2 (1)
TCTGTTGACACGCGGAACGATTACTTATTTAATCAGTACGCCTGAGCATAAGAATATTGTTCGGTGTCAAGTGC
....(((((((.((.((((((..(((((....((((.....))))..)))))...)))))))))))))))....	(-21.6000003814697)

>_Schisto_mansoni.Chr_W(-):7590680-7590822
                  AGTTGGAGTTTTTGTTTCTG	5 (1)
                  AGTTGGAGTTTTTGTTTCTGCA	8 (1)
                  cGTTGGAGTTTTTGTTTCTGCAC	1 (1)
                  AGTTGGAGTTTTTGTTTCT	1 (1)
                  AGTTGGAGTTTTTGTTTCTGCACCA	3 (1)
                  AGTTGGAGTTTTTGTTTCTGCAC	7 (1)
                  AGTTGGAGTTTTTGTTTCTGCACC	29 (1)
                   GTTGGAGTTTTTGTTTCaGCAC	1 (1)
                   aTTGGAGTTTTTGTTTCTGCA	2 (1)
                   cTTGGAGTTTTTGTTTCTGCAC	1 (1)
                   caTGGAGTTTTTGTTTCTGCAC	1 (1)
                   GTTGGAGTTTTTGTTTCTGC	134 (1)
                   GTTGGAGTTTTTGTTTCTGCACCAA	3 (1)
                   GTTGGAGTTTTTGTTTCTGCA	142 (1)
                   tTTGGAGTTTTTGTTTCTGCAC	1 (1)
                   GaTGGAGTTTTTGTTTCTGCACC	1 (1)
                   GTTGGAGTTTTTGTTTCTGCACCA	117 (1)
                   tTTGGAGTTTTTGTTTCTGCA	1 (1)
                   GTTGGAGTTTTTGTTTCTGCAC	93 (1)
                   GTTGGAGTTTTTGTTTCTGCACC	529 (1)
                    TTGGAGTTTTTGTTTCTGCACC	109 (1)
                    TTGGAGTTTTTGTTTCTGCACCA	72 (1)
                    TTGGAGTTTTTGTTTCTGCACCAA	3 (1)
                    aTGGAGTTTTTGTTTCTGCAC	2 (1)
                    TTGGAGTTTTTGTTTCTGC	19 (1)
                    TTGGAGTTTTTGTTTCTGCAC	34 (1)
                     TGGAGTTTTTGTTTCTGCA	4 (1)
                     TGGAGTTTTTGTTTCTGtAC	1 (1)
                     TGGAGTTTTTGTTTCTGC	4 (1)
                     TGGAGTTTTTGTTTCTGCACCA	9 (1)
                     TGGAGTTTTTGTTTCTGCACC	18 (1)
                     TGGAGTTTTTGTTTCTaCACC	1 (1)
                     TGGAGTTTTTGTTTCTGCAtC	1 (1)
                     TGGAGTTTTTGTTTCcGCAC	2 (1)
                     TGGAGTTTTTGTTTCTGCACCAA	3 (1)
                     TGGAGTTTTTGTTTCTGCACtA	1 (1)
                     TGGAGTTTTTGTTTCTGCACCAAtA	1 (1)
                     TGGAGTTTTTGTTTCTGCAC	5 (1)
                      GGAGTTTTTGTTTCTGCACCAA	2 (1)
                      GGAGTTTTTGTTTCTGCACC	1 (1)
                                     GCACCAACAATATATCCCTT	1 (1)
                                     GCACCAACAATgTATCCCT	1 (1)
                                                                                                        GTGAGATTCAACTACTTCAAC	2 (1)
                                                                                                        GTGAGATTCAACTACTTCAACTG	1 (1)
                                                                                                        GTGAGATTCAACTACTTCAACT	1 (1)
                                                                                                        aTGAGATTCAACTACTTCAACT	2 (1)
                                                                                                        GTGAGATTCAACTACTTCAA	1 (1)
                                                                                                         TGAaATTCAACTACTTCAAC	1 (1)
                                                                                                         TGAGATTCAACTACTgCAAC	3 (1)
                                                                                                         cGAGATTCAACTACTTCAACT	7 (1)
                                                                                                         TGAGATTCAACTACTTCtAC	1 (1)
                                                                                                         TGAGATTCAACTACTTCccCT	1 (1)
                                                                                                         TGAGATTCAACTACTTCAAC	320 (1)
                                                                                                         TGAGATTCAACTACTTCA	4 (1)
                                                                                                         gtAGATTCAACTACTTCAACT	1 (1)
                                                                                                         TGAGATTCAACTACTaCAAC	1 (1)
                                                                                                         TGAGATTCAACTACTTCAACTGcT	1 (1)
                                                                                                         TGAGATTCAACTACTTCAACTGTT	10 (1)
                                                                                                         TGAGATTCAACTACTcCAAC	2 (1)
                                                                                                         TGAGATTCAACTACTTCAACTG	611 (1)
                                                                                                         TGAGATTCAACTACTTCAACTGT	13 (1)
                                                                                                         gGAGATTCAACTACTTCAAC	1 (1)
                                                                                                         TGAGATTCAACTACTTCAACT	659 (1)
                                                                                                         TGAGATTCAACTACTTCAgC	1 (1)
                                                                                                         TGAGATTCAACTACTTCAACTGTTA	23 (1)
                                                                                                         TGAGATTCAACTACTTCAA	121 (1)
                                                                                                         TGAGATTCAACTACTTCAcC	1 (1)
                                                                                                         gtAGATTCAACTACTTCAAC	1 (1)
                                                                                                          GAGATTCAACTACTTCAtCTG	1 (1)
                                                                                                          GAGATTCAACTACTTCccC	1 (1)
                                                                                                          GAGATTCAACTACTTCgAC	3 (1)
                                                                                                          GAGATTCAACTACTTCAACTtT	1 (1)
                                                                                                          GAGATTCAACTACTTCAACTGTgAT	1 (1)
                                                                                                          GAGATTCAACTACTTCAACTGTTA	4 (1)
                                                                                                          GAGATTCAACTACTTaAACT	9 (1)
                                                                                                          GAGATTCAACTACTTCtACTG	9 (1)
                                                                                                          GAGATTCAACTACTTCAACTGTTAT	23 (1)
                                                                                                          GAGATTCAACTACTTCcACT	8 (1)
                                                                                                          GAGATTCAACTACTTCAACTGTT	7 (1)
                                                                                                          GAGATTCAACTACTTCgACTG	14 (1)
                                                                                                          GAGATTCAACTACTTCccCT	2 (1)
                                                                                                          GAGATTCAACTACTTCAcCTG	5 (1)
                                                                                                          GAGATTCAACTACTTCAACcG	2 (1)
                                                                                                          GAGATTCAACTACTTCcACTG	1 (1)
                                                                                                          GAGATTCAACTACTTCAACTGT	2 (1)
                                                                                                          GAGATTCAACTACTTCAACTGgTA	1 (1)
                                                                                                          GAGATTCAACTACTTCAgC	12 (1)
                                                                                                          GAGATTCAACTACTTCgACT	8 (1)
                                                                                                          GAGATTCAACTACTTCAcaT	1 (1)
                                                                                                          GAGATTCAACTACTTCAACTG	23 (1)
                                                                                                          GAGATTCAACTACTgCAAC	44 (1)
                                                                                                          GAGATTCAACTACTTCAAtT	1 (1)
                                                                                                          GAGATTCAACTACTTCAcCT	3 (1)
                                                                                                          GAGATTCAACTACTTCAACTGaT	19 (1)
                                                                                                          GAGATTCAACTACTTCAACgG	2 (1)
                                                                                                          GAGATTCAACTACTTCAACT	80 (1)
                                                                                                          GAGATTCAACTACTTCAACTGcT	23 (1)
                                                                                                          GAGATTCAACTACTcCAAC	16 (1)
                                                                                                          GAGATTCAACTACTTgAACT	4 (1)
                                                                                                                   CTACTTCAACTGTTATACCAT	1 (1)
GTTTTGTGTGGTATGTACAGTTGGAGTTTTTGTTTCTGCACCAACAATATATCCCTTTATTGAAGCTACCCTTCGTAAGAGAGAATTTTGTAATATTAATGATGGTGAGATTCAACTACTTCAACTGTTATACCATTCGTGAT
(((.((.((((((((.(((((((((((..(((..(((.(((((((((.((.((.((((..(((((.....)))))..)))).)))).))))...........))))))))..)))..))))))))))))))))))).)).)))	(-44.7999992370605)

>_Schisto_mansoni.Chr_W(-):9705928-9706049
                             TAACGAAGACTAGTGGTCTT	2 (1)
                                                              TTGGAATAtTACGTGTATT	1 (1)
                                                              TTGGAATAATACGTGTATT	10 (1)
                                                              TTGGAATAATACGTGTATTC	1 (1)
                                                              TTGGAATAATgCGTGTATT	1 (1)
                                                              TTGGAATAATACGTtTATT	1 (1)
                                                              TTGGAATAATACcTGTATT	1 (1)
                                                                                              CGGCATACAGCAATAAGGC	1 (1)
CTTTACATTGCCAGGTTTATTACGTGTAATAACGAAGACTAGTGGTCTTCAGGATGAATTTCTTGGAATAATACGTGTATTCGGCAATCTTACACGGCATACAGCAATAAGGCAATGGTTAG
.....(((((((..((((((..(((((((...((((.((..(((...(((((((......)))))))....)))..)).))))......)))))))..))).))).....))))))).....	(-32)

>_Schisto_mansoni.SC_0049(+):36149-36295
                                            TGAGTGGGATGGTTGCATcT	1 (1)
                                            TGAGTGGGATGGTTGCATATATA	2 (1)
                                            TGAGTGGGATGGTTGCATATA	1 (1)
                                              AGTGGGATGGTTGCATATATAC	13 (1)
                                              AGTGGGATGGTTGCATATATACA	2 (1)
                                              AGTGGGATGGTTGCATATAT	7 (1)
                                              AGTGGGATGGTTGCATATA	6 (1)
                                              AGTGGGATGGTTGCATATATACAA	5 (1)
                                              AGTGGGATGGTTGCATATATA	6 (1)
                                                                            CcATGTATTATGCAACGTTTCA	1 (1)
                                                                             AATGTATTATGCAACGTTTCACTC	1 (1)
                                                                               TGTATTATGCAACGTTTCACTC	2 (1)
                                                                               TGTATTATGCAACGTTTCACTCT	1 (1)
                                                                                tTATTATGCAACGTTTCACTC	2 (1)
                                                                                GTATTATGCAACGTTTCACTCT	5 (1)
                                                                                aTATTATGCAACGTTTCACTC	1 (1)
                                                                                GTATTATGCAACGTTTCAC	2 (1)
                                                                                GTATTATGCAACGTTTCACTCTA	1 (1)
                                                                                GTATTATGCAACGTTTCACTC	3 (1)
                                                                                cTATTATGCAACGTTTCACTC	2 (1)
                                                                                GTATTATGCAACGTTTCACT	1 (1)
                                                                                 TATTATGCAACGTTTCAgTC	7 (1)
                                                                                 cATTATGCAACGTTTCACTC	47 (1)
                                                                                 TgTTATGCAACGTTTCACTC	1 (1)
                                                                                 TATTATGCAACGTTTgACTCT	1 (1)
                                                                                 aATTATGCAACGTTTCACTCT	2 (1)
                                                                                 gcTTATGCAACGTTTCACT	1 (1)
                                                                                 TATTATGCAACGTaTCACTC	1 (1)
                                                                                 TATTATGCAACGTTTCACTCT	3293 (1)
                                                                                 gcTTATGCAACGTTTCACTC	11 (1)
                                                                                 gATTATGCAACGTTTCACTC	32 (1)
                                                                                 TATTATGCAACGTTTCACTC	753 (1)
                                                                                 TATTATGCAACGTTaCACT	2 (1)
                                                                                 TATTATGCAACGTTTCAaTC	3 (1)
                                                                                 TATTATGCAACGTTTCAtTCT	1 (1)
                                                                                 TATTATGCAACGTTTCACcCTA	1 (1)
                                                                                 TATTATGCAACGTTTCcaTC	2 (1)
                                                                                 TATTATGCAACGTTTCtCT	2 (1)
                                                                                 cATTATGCAACGTTTCACTCT	3 (1)
                                                                                 TATTATGCAACGTTTCACcC	27 (1)
                                                                                 atTTATGCAACGTTTCACTC	1 (1)
                                                                                 TATTATGCAACGTTTCcCTC	11 (1)
                                                                                 aATTATGCAACGTTTCACTC	38 (1)
                                                                                 TATTATGCAACGTTTCAaTCT	1 (1)
                                                                                 TATTATGCAACGaTTCACTC	1 (1)
                                                                                 TATTATGCAACGTTTCACTCTAtC	3 (1)
                                                                                 TATTATGCAACGTTTCACTCTACgC	2 (1)
                                                                                 TATTATGCAACGTTTtACTC	3 (1)
                                                                                 TATTATGCAACGTTTCACgC	3 (1)
                                                                                 TATTATGCAACGTTTCcCTCT	4 (1)
                                                                                 cATTATGCAACGTTTCACT	6 (1)
                                                                                 TtaTATGCAACGTTTCACTC	1 (1)
                                                                                 TATTATGCAACGTTTCACTCTAC	41 (1)
                                                                                 cgTTATGCAACGTTTCACTC	2 (1)
                                                                                 TATTATGCAACGTTTCACTCcgC	6 (1)
                                                                                 TATTATGCAACGTTTCACcCT	1 (1)
                                                                                 TATTATGCAACGTTTCACTCTcC	2 (1)
                                                                                 TATTATGCAACGTTTCAC	2 (1)
                                                                                 TATTATGCAACGTTTCACTCTACC	6 (1)
                                                                                 gATTATGCAACGTTTCACT	3 (1)
                                                                                 TATTATatAACGTTTCACTC	1 (1)
                                                                                 aATTATGCAACGTTTCACT	2 (1)
                                                                                 TATTATGCAACGTTTCtCTCT	2 (1)
                                                                                 TAcTATGCAACGTTTCACTC	1 (1)
                                                                                 gATTATGCAACGTTTCACTCT	1 (1)
                                                                                 TATTATGCAACGTTTgACTC	12 (1)
                                                                                 TATTATGCAACGTTTCcCT	4 (1)
                                                                                 TATTATGCAACGTTTCACTCTA	121 (1)
                                                                                 TgcTATGCAACGTTTCACTC	1 (1)
                                                                                 TATTATGCAACGTTTCACT	187 (1)
                                                                                 TATTATGCAACGTTTCAtcC	1 (1)
                                                                                 TATcATGCAACGTTTCACTC	1 (1)
                                                                                 TATTATGCAACGTTTCACTCTtC	1 (1)
                                                                                 TAaTATGCAACGTTTCACTC	3 (1)
                                                                                 TATTATGCAACGTTTCACTCTACCC	2 (1)
                                                                                 TtTTATGCAACGTTTCACTC	2 (1)
                                                                                 TATTATGCAACGTTTCACTCTAgC	1 (1)
                                                                                  ATTATGCAACGTTTCgCTCT	2 (1)
                                                                                  ATTATGCAACGTTTtgCTC	2 (1)
                                                                                  ATTATGCAACGTTTCACcCT	2 (1)
                                                                                  ATTATGCAACGTTTCACT	9 (1)
                                                                                  ATTATGCAACGTTTCACTCTACgC	8 (1)
                                                                                  ATTATGCAACGTTTCgCTC	11 (1)
                                                                                  ATTATGCAACcTTTCACTC	1 (1)
                                                                                  cgTATGCAACGTTTCACTC	1 (1)
                                                                                  ATTATGCAACGTTTCAgTCT	3 (1)
                                                                                  AcTATGCAACGTTTCACTC	6 (1)
                                                                                  ATTATGCAACGTTTCACTgT	6 (1)
                                                                                  ATTATGCAACGTTTCACTtTA	1 (1)
                                                                                  cTTATGCAACGTTTCACTC	4 (1)
                                                                                  ATTATGCAACGTTTCACTCTACCC	1 (1)
                                                                                  gTTATGCAACGTTTCACTC	15 (1)
                                                                                  ATTATGCAACGTTTCACTCT	1018 (1)
                                                                                  ATTATGCAACGTTTCACTCTAtC	12 (1)
                                                                                  ATTATGCAACGTTTCcCTCT	12 (1)
                                                                                  ATTATGCAACGTTTCACTCcgC	13 (1)
                                                                                  ATTATGCAACGTTTCtCTCT	5 (1)
                                                                                  ATTATGCAACGTTTCcCTCTA	2 (1)
                                                                                  ATTATGCAACGTTTCcCTC	36 (1)
                                                                                  ATTATGCAACGTTTCACTtT	1 (1)
                                                                                  ATTATGCAACGTTTCACTaT	2 (1)
                                                                                  ATTATGCAACGTTTCAgTC	10 (1)
                                                                                  ATTATGCAACGTTTCAaTC	9 (1)
                                                                                  ATTATGCAACGTTTCACTCTAgC	11 (1)
                                                                                  ATTATGCAACGTTTCACTCaA	3 (1)
                                                                                  ATTATGCAACGTTTCACTCgA	1 (1)
                                                                                  ATTATGCAACGTTTCACTCTgCC	1 (1)
                                                                                  ATTATGCAACGTTTCACTCTAC	11 (1)
                                                                                  ATTATGCAACGTTTCACTCTA	70 (1)
                                                                                  ATTATGCAACGTTTCgtTCTA	2 (1)
                                                                                  ATTATGCAACGcTTCACTC	1 (1)
                                                                                  ATTATGCAACGTTTCAaTCT	2 (1)
                                                                                  ATTATGCAACGTTTCgtTCT	1 (1)
                                                                                  ATcATGCAACGTTTCACTC	1 (1)
                                                                                  ATTATGCAACGTTTCACTCTACC	10 (1)
                                                                                  ATTATGCAACGTTTCACgC	3 (1)
                                                                                   gTATGCAACGTTTCACTCTAC	1 (1)
                                                                                   TTATGCAACGTTTCACTCTA	1 (1)
                                                                                    TATGCAACGTTTCACTCT	3 (1)
                                                                                      TGCAACGTTTCACTCTACCC	2 (1)
                                                                                        CAACGTTTCACTCTACCCCA	1 (1)
AGGACCATGCTAAAGATGTCGTTTGGATGGACCTCTCTAGGGGATGAGTGGGATGGTTGCATATATACAATGCTGACAATGTATTATGCAACGTTTCACTCTACCCCAGGGACTCTACTTCAACCTACATAGTGCTTTCATGAATTA
.....((((...(..((((.(.(((((((((..(((((.((((..(((((..(((.(((((((.(((((.((....)).)))))))))))))))..)))))..))))))))).)))).))))).).))))..).....)))).....	(-50.0999984741211)

>_Schisto_mansoni.SC_0049(+):667482-667615
            GAACCAAGTAACAATAAggT	1 (1)
             AACCAAGTAACAATAAggT	40 (1)
             AACCAAGTAACAATAAAATT	1 (1)
                                                                                                      AATGATTCAATGATAAGGTTC	1 (1)
                                                                                                      AATGcTTCAATGATAAGGT	1 (1)
                                                                                                      AATGATTCAATGATAAGGT	21 (1)
                                                                                                      AATGATTCtATGATAAGGT	1 (1)
                                                                                                       ATGATTCAATGATAAGGTTC	9 (1)
                                                                                                        TGATTCAATGATAAGGTTC	29 (1)
TATGGCAAAAAGGAACCAAGTAACAATAAAATTGAATAAACAAAAAATTGTATCCCGATTTCTGTAGTTTGTAATACAGTTTGTGGATTTATTATAAGAAAGAATGATTCAATGATAAGGTTCCTTTTTGGTGA
.....((((((((((((..((.........(((((((..........(((((((((((...(((((........))))).))).))).....))))).........))))))).))..))))))))))))....	(-30.4099998474121)

>_Schisto_mansoni.SC_0062(-):799391-799511
               CTCATGTCTTGTAATTGATT	1 (1)
                   TGTCTTGTAATTGATTAAC	5 (1)
                                                                                        GAACGTTGTGTTATAGGAA	5 (1)
TCTTCGTTAGTTTACCTCATGTCTTGTAATTGATTAACCTTCAGTAATTCAGTTGATGTCAATGTGTATGTTGATTATTAATTGATCTGAACGTTGTGTTATAGGAATCCTCTAACATTCT
.....(((((...........(((((((((....((((.(((((....(((((((((((((((......))))).)))))))))).))))).)))).))))))))).....))))).....	(-30.7900009155273)

>_Schisto_mansoni.SC_0137(-):746651-746754
                                CAGGATAAAGTTGACTGTT	2 (1)
                                                         TAGTTGATGGCCaATATTCC	1 (1)
                                                         TAGTTGATGGCCTATATTCCA	1 (1)
                                                         TAGTTGATGGCCgATATTC	3 (1)
                                                         TAGTTGATGGCCgATATTCC	4 (1)
                                                         TAGTTGATGGCCaATATTC	1 (1)
                                                         TAGTTGATGGCCcATATTC	1 (1)
                                                         TAGTTGATGGgCTATATTCC	1 (1)
                                                         TAGTTGATGGCCcATATTCC	2 (1)
                                                         TAGTTGATGGCCTATATTCC	67 (1)
                                                         TAGTTGATGGCCTATATTC	66 (1)
                                                          AGTTGATGGCCTATATTCC	5 (1)
                                                           GTTGATGGCCTATATTCCA	1 (1)
GGAGCACCTAGCAACAACCGGAAAGAGGAGCACAGGATAAAGTTGACTGTTGATCCCTAGTTGATGGCCTATATTCCACTAGTGGTAACAGGCTTAGGTAAGTA
.....(((((((....((((...((.((((.(.(((.....((..((((........))))..))..))).).)))).))..)))).....)).))))).....	(-23.8999996185303)

>_Schisto_mansoni.SC_0148(+):248442-248557
                                    TGTGAAATAGTAAGTTATA	13 (1)
                                                            TTAAAACACATACTATTCG	2 (1)
                                                                                    TAGCTGAGATGGATATCTGT	1 (1)
                                                                                     AGCTGgGATGGATATCTGT	1 (1)
                                                                                     AGCTGAGATGGATATCTGT	1 (1)
                                                                                      GCTGAGATGGATATCcGTT	1 (1)
ACTGTATATGATAAGACAGATGATAATGCTCGACTGTGTGAAATAGTAAGTTATAACCTATTAAAACACATACTATTCGTACATTAGCTGAGATGGATATCTGTTTCATATATGAC
...((((((((...((((((((...((.((((.(((((((.(((((((.(((.(((....))).)))...)))))))..)))).))).))))))...))))))))))))))))...	(-27.7999992370605)

>_Schisto_mansoni.SC_0150(-):629079-629205
                     AAAGGGTTATATTATTCCA	2 (1)
                                                                                          AAGGATAACTTACGCCTGTT	22 (1)
TTTCATTGATGATATGTACAAAAAGGGTTATATTATTCCATTTTATTAATCCATAGGATTGACCGGCTATTTGGTTTGTGTTAATAGAATAAGGATAACTTACGCCTGTTACCCCTCGTCGAGGAGC
.(((.(((((((...(((......((((((..((((((.((((((((((..((.......((((((....))))))))..))))))))))..))))))..)).))))..)))...))))))).))).	(-25.9099998474121)

>_Schisto_mansoni.SC_0151(-):324307-324470
                                                 CCCAGTGTTGATATTCATTT	2 (1)
                                                 CCCAGTGTTGATATTCATTTT	5 (1)
                                                 CCCAGTGTTGATATTCATTTTG	1 (1)
                                                                                                      TGATATCGAATATcGGATAAT	1 (1)
                                                                                                      TGATATCGAATATGGGATA	78 (1)
                                                                                                      TGATATCGAATcTGGGATA	1 (1)
                                                                                                        ATATCGAATcTGGGATAAT	1 (1)
                                                                                                          ATCGAATATGGGATAATTC	1 (1)
                                                                                                                                        GTGAGATCCTAAATAAAGT	1 (1)
                                                                                                                                               CCTAAATAAAGTATGTATT	1 (1)
TAATGGCATTTAGCTCTACTTAGGAATAGCCAGCTGGATTTATCTGGATCCCAGTGTTGATATTCATTTTGGGACATGAAAGATTGATGATGCTTCGGTCCGTGATATCGAATATGGGATAATTCGAATCATTTCAGTGAGATCCTAAATAAAGTATGTATTTT
.....((((...(((.((.((((((....(..((((((....((...((((((...(((((((.(((....((((.((((..(((...)))..))))))))))))))))))...)))))).....)).....))))))..).)))))).)).))))))).....	(-38.9000015258789)

>_Schisto_mansoni.SC_0182(-):111307-111428
                           GCTGAGATGTCAATAATTT	2 (1)
                                                              GTCTcTCGCGATATTTCAC	33 (1)
                                                              GTCTTTCGCGATATTTCACAA	5 (1)
                                                              GTCTcTCGCGATATTTCACAA	164 (1)
                                                              GTCTTTCGCGATATTTCACAAC	2 (1)
                                                              GTCTaTCGCGATATTTCACA	6 (1)
                                                              GTCTgTCGCGATATTTCACAAC	1 (1)
                                                              GTCTaTCGCGATATTTCAC	24 (1)
                                                              GTCTcTCGCGATATTTCACAACA	1 (1)
                                                              GTCTcTCGCGATATTTCACA	6 (1)
                                                              GTCTTTCGCGATATTTCACA	3 (1)
                                                              GTCTTTCGCGATATTTCAC	2 (1)
                                                              GTCTaTCGCGATATTTCACAA	177 (1)
                                                              GTCTaTCGCGATATTTCACAACA	3 (1)
                                                              GTCTaTCGCGATATTTCACAAC	19 (1)
                                                              GTCTcTCGCGATATTTCACAAC	14 (1)
                                                               TCTaTCGCGATATTTCACAAC	1 (1)
                                                               TCTcTCGCGATATTTCACAAC	1 (1)
                                                               TCTcTCGCGATATTTCACAA	1 (1)
                                                               TCTaTCGCGATATTTCACAA	2 (1)
                                                                                    AGTCTTTCAATACCATTGGT	1 (1)
TCACCGTGGATGCTTATCATTGGGACGGCTGAGATGTCAATAATTTACCTTTTGAACTTCAGGTCTTTCGCGATATTTCACAACAGTCTTTCAATACCATTGGTAGGTAACTACCACACACA
.....((((.(((((((((.((((((.(.(((((((((........((((..........)))).......))))))))))....)))........))).)))))))))....)))).....	(-28.8600006103516)

>_Schisto_mansoni.SC_0199(-):383413-383532
                      ACTTGGTGAATtGGTTAATT	1 (1)
                          GGTGAATGGGTTAATTATAAT	1 (1)
                             GAATGGGTTAATTATAATGAC	1 (1)
                              AATGGGTTAATTATAATGAC	7 (1)
                              AATGGGTTAATTATAATGACAA	2 (1)
                              AATtGGTTAATTATAATGAC	2 (1)
                                                                      TAAGATagGTAATAAGGTG	2 (1)
                                                                      TAAGATGAGTAATAAGGTG	1 (1)
                                                                      TAAGATcAGTAATAAGGTG	1 (1)
AGAGTGTGGTTTGCAGACAATTACTTGGTGAATGGGTTAATTATAATGACAATAACAATAATATGATAGGTAAGATGAGTAATAAGGTGCTAAGTATTTGTATTAAGTAAATCACTAATA
.....(((((((((..((((.(((((((((.....((((.((((....((.....((......))....))...)))).))))....))))))))).)))).....))))))))).....	(-24.8999996185303)

>_Schisto_mansoni.Chr_1(+):1566787-1566958
                                        ACCTACGTAATTATATTATA	1 (1)
                                             CGTAATTATATTATACTATATAT	1 (1)
                                               TAATTATATTATACTATATAT	2 (1)
                                               TAATTATATTATACTATATATATA	1 (1)
                                               TAATTATATTATACTATATA	10 (1)
                                               TAATTATATTATACTATATATAT	2 (1)
                                               TAATTATATTATACTATATATA	5 (1)
                                                         ATACTATATATATATTATTATTA	1 (1)
                                                                                                           ATTATCTTTAGTTCTAAgcTG	1 (1)
                                                                                                                 TTTAGTTCTAATATGAATATTTC	1 (1)
                                                                                                                 TTTAGTTCTAAgcTGAATATT	25 (1)
                                                                                                                 TTTAGTTCTAAgcTGAATATTT	1 (1)
                                                                                                                 TTTAGTTCTAATATGccTAT	1 (1)
                                                                                                                 TTTAGTTCTAAgATGAATA	3 (1)
                                                                                                                 TTTAGTTCTAAgATGAATAT	5 (1)
                                                                                                                 TTTAGTTCTAATATGAATAT	629 (1)
                                                                                                                 TTTAGTTCTAAgATGAATATT	1 (1)
                                                                                                                 TTTAGTTCTAATATGAATtT	1 (1)
                                                                                                                 TTTAGTTCTAAgcTGAATAT	57 (1)
                                                                                                                 TTTAGTTCTAATATGggTAT	1 (1)
                                                                                                                 TTTAGTTCTAATtaGAATATT	1 (1)
                                                                                                                 TTTAGTTCTAATATGAAaA	2 (1)
                                                                                                                 TTTAGTTCTAATATcAATAT	1 (1)
                                                                                                                 TTTAGTTCTAATATGAgcAT	1 (1)
                                                                                                                 TTTAGTTCTAATATGAATATT	78 (1)
                                                                                                                 TTTAGTTCTAATATGAATATTT	4 (1)
                                                                                                                 TTTAGaTCTAATATGAATA	1 (1)
                                                                                                                                AATATTTCAGGTCATTCAT	1 (1)
GAGTCATGTTCATAAAAGTGAAATGATTACTCATTTTATAACCTACGTAATTATATTATACTATATATATATTATTATTATTATACCTCATTATATTTTAACAAAACATTATCTTTAGTTCTAATATGAATATTTCAGGTCATTCATAAGTAATACCACTTGTGAACATTAT
.....(((((((((..((((.....((((((.((...((.((((..(((.((((((((.((((...(((........(((..(((........)))..)))........)))...))))..)))))))).)))...)))).))..)).))))))..)))))))))))))...	(-25.3899993896484)

>_Schisto_mansoni.Chr_1(+):24036305-24036416
               CAGGAAATAGCTAGTTACAAA	1 (1)
               CAGGAAATAGCTAcTTACAAA	1 (1)
                      TAGCTAGTTACAAAAGGTT	2 (1)
                                                                  GTTAGTGTAATCGCTTTGC	1 (1)
                                                                         TAATCGCTTTGCGTTCGTC	11 (1)
                                                                         TAATCGCTTTGCGTTCGTCG	2 (1)
                                                                         TAATCGCcTTGCGTTCGTC	1 (1)
CAGAATATGGGCAATCAGGAAATAGCTAGTTACAAAAGGTTACCTAATAGTTCACGTACTCTGTCTGTTAGTGTAATCGCTTTGCGTTCGTCGACAATTTGCTCATAGACAC
..(..((((((((((((.(((...((.(((.......(((((((((((((..((.......)).))))))).)))))))))..)).))).).))....)))))))))..)..	(-26.4099998474121)

>_Schisto_mansoni.Chr_1(-):34097074-34097199
 TTGCGTTGCATTGTATTCC	15 (1)
 TTGCGTTGCATcaTATTCC	1 (1)
   GCGccGCATTGTATTCCGT	1 (1)
                     TATCCCTGAGACCTTAGAGTT	1 (1)
                     TATCCCTGAGACCTTAGAGTTG	2 (1)
                      ATCCCTGAGACCTTAGAGTTGTCC	4 (1)
                      ATCCCTGAGACCTTAGAGTTGTC	1 (1)
                      ATCCCTGAGACCTTAGAaTTGTC	1 (1)
                      ATCCCTGAGACCTTAGAGTTG	1 (1)
                      ATCCCTGAGACCTTAGAGaTGTCC	1 (1)
                      ATCCCTGAGACCTTAGAGTT	2 (1)
                      taCCCTGAGACCTTAGAGTTGT	1 (1)
                       cCCCTGAGACCTTAGAGTTG	11 (1)
                       TCCCTGAGACCTTAGtGTTGT	9 (1)
                       TCCCTGAGACCTTAGgGTTG	1 (1)
                       TCCCTGAGACCTTAGcGTTG	1 (1)
                       TCCCTGAGACCTTAGAaTTGTC	23 (1)
                       cCCCTGAGACCTTAGAGTT	10 (1)
                       TCCCTGAGACCTTAGAGTgGTC	1 (1)
                       TCCCTGAGACCTTAGAGTT	1366 (1)
                       TCCCTGAGACCTTAGAGTTGTaC	2 (1)
                       TCCCTGAGACCTTAGcGTTGT	41 (1)
                       TCCCTGAGACCTTAGAGTTaTC	4 (1)
                       TCCCTGAGACCTTAGAcTTGT	3 (1)
                       TCCCTGAGACCTTAGtGTT	3 (1)
                       TCCCTGAGACCTTAGAGTTGcC	19 (1)
                       TCCCTGAGACCTTAGAaTTGT	6 (1)
                       TCCCTGAGACCTTAGAGTcG	3 (1)
                       TCCCTGAGACCTTAGAGaaGT	1 (1)
                       TCCCTGAGACCTTAGAGaT	4 (1)
                       TaCCTGAGACCTTAGAGTT	2 (1)
                       TCCCTGAGACCTTAGAGTTGTCCcG	1 (1)
                       TCCCTGAGACCTTAGAGTTcT	2 (1)
                       TaCCTGAGACCTTAGAGTTGTC	2 (1)
                       agCCTGAGACCTTAGAGTTGT	1 (1)
                       agCCTGAGACCTTAGAGTTGTC	1 (1)
                       TCCCTGAGACCTTAGAGTaGTC	1 (1)
                       TCCCTGAGACCTTAGcGTT	7 (1)
                       TCCCTGAGACCTTAGAcTTGTC	3 (1)
                       ctCCTGAGACCTTAGAGTTGT	1 (1)
                       TCCCTGAGACCTTAGAGTTGTCC	1243 (1)
                       TCCCTGAGACCTTAGAGTTtgC	1 (1)
                       aCCCTGAGACCTTAGAGTTG	1 (1)
                       TCCCTGAGACCTTAGAGTTGTCtT	1 (1)
                       TCCCTGAGACCTTAGAGTTGgC	1 (1)
                       TCCCTGAtACCTTAGAGTTGT	1 (1)
                       TCCCTGAGACCTTAGAGgT	2 (1)
                       TgCCTGAGACCTTAGAGTT	1 (1)
                       cCCCTGAGACCTTAGAGTTGTC	6 (1)
                       gCCCTGAGACCTTAGAGTTG	8 (1)
                       TCCCTGAGACCTTAGAGTaG	2 (1)
                       TCCCTGAGACgaTAGAGTTGT	1 (1)
                       TCCCTGAGACCTTAGAGTTcaC	1 (1)
                       TCCCTGAGACCTTAGAGaTG	1 (1)
                       TCCCTGAGACCTTAGAGTTacC	1 (1)
                       TCCCTGAGACCTTAGAGTgG	1 (1)
                       gCCCTGAGACCTTAGAGTTGT	29 (1)
                       TCCCTGAGACCTTAGAGTTGT	1085 (1)
                       TCCCTGAGACCTTAGAGTTGTCCTG	5 (1)
                       gCCCTGAGACCTTAGAGTT	21 (1)
                       TCCCTGAGACCTTAGAGTTcTC	1 (1)
                       TCCCTGAGACCTTAGAtTTGT	1 (1)
                       TCCCTGAGACCTTAGAGTTGTCCT	51 (1)
                       gaCCTGAGACCTTAGAGTT	1 (1)
                       gCCCTGAGACCTTAGAGTTGTC	4 (1)
                       agCCTGAGACCTTAGAGTT	2 (1)
                       TCCCTGAGACCTTAGAGaTGTC	4 (1)
                       TCCCTGAGACCTTAGAaTTG	1 (1)
                       TCCCTGAGACCTTAGAGTcGTC	3 (1)
                       TCCCTGgGACCTTAGAGTT	1 (1)
                       TCCCTGAGACCTTAGAGT	26 (1)
                       TCCCTGAGACCTTAGAtTTGTC	1 (1)
                       TCCCTGAGACCTTAGgGTTGT	88 (1)
                       TCCCTGAGACCTTAGAGTTGTC	2129 (1)
                       TCCCTGAGACCTTAGAaTT	9 (1)
                       TCCCTGAGACCTTAGAGccGT	2 (1)
                       TCCCTGAGACCTTAGAGTaGT	1 (1)
                       TCCCTGAGACCTTAGAGgTGT	1 (1)
                       TCCCTGAGACCTTAGAGTacTC	1 (1)
                       TCCCTGAGACCTTAGAacTGT	2 (1)
                       TCCCTGAGACCTTAGAcTT	5 (1)
                       TCCCTGAGACCTTAGAGTTaT	3 (1)
                       aCCCTGAGACCTTAGAGTTGT	5 (1)
                       TCCCTGAGACCTTAGAGTacT	1 (1)
                       TCCCTGAGACCTTAGAcaTGT	1 (1)
                       TCCCTGAGACCTTAGAGTTGcCC	1 (1)
                       cCCCTGAGACCTTAGAGTTGT	13 (1)
                       TCCCTGAGACCTTAGAG	3 (1)
                       TCCCTGAGACCTTAGAGTTG	1681 (1)
                       TCCCTGAGACCTTAGAGTcGT	12 (1)
                       aCCCTGAGACCTTAGAGTTGTC	1 (1)
                       TCCCTGAGACCTTAGAGTTtTC	2 (1)
                       TCCCTGAGACCTTAGAGTcaTC	1 (1)
                        CCCTGAGACCTTAGcGTTGT	56 (1)
                        CCCTGAGACCTTAGAaTTGT	9 (1)
                        CCCTGAGACCTTAGgGTTGT	119 (1)
                        CCCTGAGACCTTAGAGTcGT	12 (1)
                        CCCTGAGACCTTAGAaTTGTC	23 (1)
                        CCCTGAGACCTTAGAGTTGcCC	1 (1)
                        CCCTGAGACCTTAGAGTgtT	1 (1)
                        CCCTGAGACCTTAGAtTTGT	1 (1)
                        CCCTGAGACCTTAGAGTTGTCCaG	1 (1)
                        CCCTGAGACCTTAGAGTcaT	1 (1)
                        CCCTGAGACCTTAGtGTTGTC	2 (1)
                        CCCTGAGACCTTAGAGgTGT	2 (1)
                        CCCTGAGACCTTAGAGTaGTC	4 (1)
                        CCaTGAGACCTTAGAGTTGTC	1 (1)
                        CCCTGAGACCTTAGAGTgtTC	2 (1)
                        CCCTGAGACCTTAGAGTTGTCC	53 (1)
                        CCCTGAGACCTTAGAGTTGT	88 (1)
                        CCCTGAGACCTTAGAacTGTC	1 (1)
                        CCCTGAGACCTTAGAGccGT	1 (1)
                        CCCTGAGACCTTAGAGTTaTC	4 (1)
                        CCCTGAGACCTTAGAGTTGTCCTG	1 (1)
                        CCCTGAGACCTTAGAGTTcT	1 (1)
                        CCCTGAGACCTTAGAGTacTC	1 (1)
                        CCCTGAGACCTTAGAGTgGTC	2 (1)
                        CCCTGAGACCTTAGAcTTGT	4 (1)
                        CCCTGAGACCTTAGAGTTGcC	13 (1)
                        CCCTGAGACCTTAGAGTTtTC	1 (1)
                        CCCTGAGACCTTAGAaTTG	1 (1)
                        CCCcGAGACCTTAGAGTTGT	2 (1)
                        CCCTGAGACCTTAGAGTaG	3 (1)
                        CCCTGAGACgaTAGAGTTG	1 (1)
                        CCCTGAGACCTTAGAGTTGTCCT	2 (1)
                        CCCTGAGACCTTAGAGTaGT	3 (1)
                        CCCTGAGACCTTAGAGTTGgC	3 (1)
                        CCCTGAGACCTTAGAcTTG	1 (1)
                        CCaTGAGACCTTAGAGTTGT	1 (1)
                        CCCTGAGACCTTAGtGTTGT	10 (1)
                        CCCTGAGgCCTTAGAGTTGT	1 (1)
                        CCCTGAGACCTTAGAGcTG	1 (1)
                        CCCTGAGACCTTAGAtgTGT	2 (1)
                        CCCTGAGACCTTAGAGTTaT	2 (1)
                        CCCTGAGACCTTAGAGTTGTC	214 (1)
                        CCCTGAGACCTTAGAGTTGTCCgG	3 (1)
                        CCCTGAGACCTTAtcGTTGT	1 (1)
                        aCCTGAGACCTTAGAGTTGT	1 (1)
                        CCCTGAGACCTTAGAGTTGTCCcG	1 (1)
                        CCCTGAGACCTTAGAGggGTC	1 (1)
                        CCCTGAGACCTTAGgaTTGT	3 (1)
                        CCCTGAGACCTTAGAGTgGT	3 (1)
                        CaCTGAGACCTTAGAGTTGT	1 (1)
                        CCCTGAGACCTTAGAGTTcTC	1 (1)
                        CCCTGAGAgCTTAGAGTTG	1 (1)
                        CCCTGAGACCTTAGAGTTGTgC	2 (1)
                        CCCTGAGACCTTAGcGTTGTC	1 (1)
                        CCtTGAGACCTTAGAGTTGT	1 (1)
                        aCCTGAGACCTTAGAGTTGTC	2 (1)
                        CCCTGAGACCTTAGAacTGT	1 (1)
                        CCCTGAGACCTTAGAGTTG	89 (1)
                        CCCTGAGACCTTAGAGaTGTC	5 (1)
                        CCCTGAGACCTTAGAGTTtgC	1 (1)
                        CCCTGAGACCTTAGAGaTGT	1 (1)
                        CCCTGAGACCTTAGAGTcG	2 (1)
                        CCCTGAGACCTTAGAGTTGTCtT	1 (1)
                        CCCTGAGACCTTAGAGaTG	1 (1)
                        CCCTGAGACCTTAGAGTgG	1 (1)
                        CCCTGAGACCTTAGAGTcGTC	1 (1)
                        CCCTGAGACCTTAGAGT	2 (1)
                         aCTGAGACCTTAGAGTTGT	1 (1)
                         gCTGAGACCTTAGAGTTGTC	1 (1)
                         gCTGAGACCTTAGAGTTGT	1 (1)
                           TGAGACCTTAGAGTTGTCC	1 (1)
                                                                                    CACCTCTACGGTATCAGGTCA	5 (1)
                                                                                    CACCTCTACGGTATCAGGTC	11 (1)
                                                                                    CACCTCTACGGTATCAGGTCAC	7 (1)
                                                                                    tACCTCTACGGTATCAGGTCA	1 (1)
                                                                                    gACCTCTACGGTATCAGGTCAC	1 (1)
                                                                                    tACCTCTACGGTATCAGGTC	1 (1)
                                                                                    gACCTCTACGGTATCAGGTC	1 (1)
                                                                                    aACCTCTACGGTATCAGGT	1 (1)
                                                                                    CACCTCTACGGTATCAGGTCACGG	1 (1)
                                                                                    CACCTCTACGGTATCAGGTCACG	22 (1)
                                                                                    CACCTCTACGGTATCAGGT	7 (1)
                                                                                     ACCTCTACGGTATCAGGTCACG	9 (1)
                                                                                     ACCTCTACGGTATCAGGTCAC	3 (1)
                                                                                     ACCTCTACGGTATCAGGTC	2 (1)
                                                                                      CCTCTACGGTATCAGGTCACG	1 (1)
CTTGCGTTGCATTGTATTCCGTATCCCTGAGACCTTAGAGTTGTCCTGTTTTGAATTATTTTCGATTATTATAAAAAAGATTGACACCTCTACGGTATCAGGTCACGGAATAATGCTAAACAACAT
.....((((((((((..(((((...(((((.(((.(((((.((((..(((((...((((...........))))..))))).)))).))))).))).)))))..))))))))))))..))).....	(-38.2999992370605)

>_Schisto_mansoni.Chr_1(+):34471084-34471232
                            CTAGTCGATGTGATATGTA	1 (1)
                                     aTGATATGTATGGGTTACTTGGT	1 (1)
                                     GTGATATGTATGGGTTACTT	2 (1)
                                     cTGATATGTATGGGTTACTT	1 (1)
                                      TGATATGTATGGGTTACTTGGT	249 (1)
                                      TGATATGTATGGGTTACTTGtT	1 (1)
                                      TGATATGTATGGGTTACTTaG	1 (1)
                                      TGATATaTATGGGTTACTTGG	1 (1)
                                      TGATATGTATGGGTTACTcGG	1 (1)
                                      gtATATGTATGGGTTACTTGG	5 (1)
                                      gGATATGTATGGGTTACTTG	1 (1)
                                      TGATATGTATGGGTTgCTTG	3 (1)
                                      TGATATGTATGGGTTACTTGGTGTC	39 (1)
                                      cGATATGTATGGGTTACTTGG	6 (1)
                                      TGATATGTATGGGTTACaTGG	1 (1)
                                      cGATATGTATGGGTTACTTG	2 (1)
                                      TGATATGTATGGGTTACTTGcTG	2 (1)
                                      TGATATGTATGGGTTACTTcGT	2 (1)
                                      cGATATGTATGGGTTACTTGGTG	1 (1)
                                      TGATATGTATGGGTTACTTGG	172 (1)
                                      gGATATGTATGGGTTACTTGG	2 (1)
                                      TGATATGTATGGGTTACTcGGTGT	3 (1)
                                      cGATATGTATGGGTTACTTGGTGT	2 (1)
                                      TGATATGTATGGGTTACT	4 (1)
                                      cGATATGTATGGGTTACTTGGT	1 (1)
                                      aGATATGTATGGGTTACTTGGT	2 (1)
                                      TGATATGTATGGGTTACTgGGTGT	3 (1)
                                      TGATATGTATGGGTTACgTGGT	1 (1)
                                      TGATATGTATGGGTTACTTGcaG	1 (1)
                                      TGATATGTATGGGTTACcT	3 (1)
                                      TGATATGTATGGGTTACaTGGT	1 (1)
                                      TGATATGTATGGGTTACcTGG	4 (1)
                                      TGATATGTATGGGTTACTT	91 (1)
                                      cGATATGTATGGGTTACTT	1 (1)
                                      TGATATGTATGGGTTACcTG	1 (1)
                                      TGATATGTATGGGTTACTTG	108 (1)
                                      TGATATGTATGGGTTACTTGGTGcC	1 (1)
                                      TGATATGTATGGGTTACTTGGTG	125 (1)
                                      TGATATGTATGGGTTACcTGGT	3 (1)
                                      TGATATGTATGGGTTACTTGGTGT	72 (1)
                                      aGATATGTATGGGTTACTTGG	2 (1)
                                      aGATATGTATGGGTTACTTG	2 (1)
                                      gtATATGTATGGGTTACTTGGTG	1 (1)
                                      TGATATGTATGGGTTACTcGGT	1 (1)
                                      gtATATGTATGGGTTACTTGGT	2 (1)
                                       GATATGTATGGGTTACTgG	1 (1)
                                       GATATGTATGGGTTACTTGGT	45 (1)
                                       GATATGTATGGGTTACTTGGcG	2 (1)
                                       GATATGTATGGGTTACTTGaT	1 (1)
                                       GATATGTATGGGTTACTTGGTG	13 (1)
                                       GATATGTATGGGTTACTTGG	27 (1)
                                       GATATGTATGGGTTACTTaGTGT	1 (1)
                                       GATATGTATGGGTTACcTG	1 (1)
                                       GATATGTATGGGTTACTcGG	4 (1)
                                       GATATGTATGGGTTACTcGGTGT	4 (1)
                                       GATATGTATGGGTTACgTGG	1 (1)
                                       GATATGTATGGGTTAgTTGG	2 (1)
                                       GATATGTATGGGTTACTTGGTGT	9 (1)
                                       GATATGTATGGGTTACTTG	11 (1)
                                       GATATGTATGGGTTACTTGGgG	1 (1)
                                       GATATGTATGGGTTACTTGacGT	1 (1)
                                       GATATGTATGGGTTACTTtG	2 (1)
                                       GATATGTATGGGTTACcTGG	2 (1)
                                       GATATGTATGGGTTACTTGGTtT	1 (1)
                                       GATATGTATGGGTTACccGGT	1 (1)
                                       GATATGTATGGGTTACTTGGTcT	1 (1)
                                       GATATGTATGGGTTACTTGGTGTC	6 (1)
                                       GATATGTATGGGTTACgTGGT	3 (1)
                                       GATATGTATGGGTTACTTaG	2 (1)
                                       GATATGTATGGGTTACTcGGT	1 (1)
                                       GATATGTATGGGTTACTcG	2 (1)
                                       GATATGTATGGGTTACcTGGT	1 (1)
                                       GATATGTATGGGTTACTTGGacT	1 (1)
                                       GATATGTATGGGTTACTgGGTGT	8 (1)
                                       GATATGTATGGGTTACaTGGT	1 (1)
                                       cATATGTATGGGTTACTTGGTG	1 (1)
                                       GATATGTATGGGTTACTTGGTGTCA	1 (1)
                                          ATGTATGGGTTACTTGG	1 (1)
                                          ATGTATGGGTTACTcGGTGT	5 (1)
                                          ATGTATGGGTTACTTGGTcT	1 (1)
                                          ATGTATGGGTTACTaGGTGT	1 (1)
                                          ATGTATGGGTTACTTaGTGT	1 (1)
                                          ATGTATGGGTTACTTGGTGTC	7 (1)
                                          ATGTATGGGTTACTTGGTG	15 (1)
                                          ATGTATGGGTTACTTGGTGTCA	2 (1)
                                          ATGTATGGGTTACTTGGTtT	1 (1)
                                          ATGTATGGGTTACTTGGcaT	1 (1)
                                          ATGTATGGGTTACTTGGTGT	9 (1)
                                          ATGTATGGGTTACTTGacG	1 (1)
                                          ATGTATGGGTTACTTGGTGTCAtC	1 (1)
                                                                 CGGATAACATATTGTGTTCGC	1 (1)
                                                                  GGATAACATATTGTGTTCG	1 (1)
                                                                          TATTGTGTTCGCTATTAAA	1 (1)
                                                                                                 ACCAGTGACCAGACATATCCCT	2 (1)
                                                                                                 ACCAGTGACCAGACATATCCC	3 (1)
                                                                                                 tCCAGTGACCAGACATATCCCT	1 (1)
                                                                                                 ACCAGTGACCAGACATATCCCTA	9 (1)
                                                                                                  CtAGTGACCAGACATATCCC	1 (1)
                                                                                                  gCAGTGACCAGACATATCCC	5 (1)
                                                                                                  aCAGTGACCAGACATATCCC	7 (1)
                                                                                                  CCAGTGACCAGACATATCCCTATCG	1 (1)
                                                                                                  CCAGTGACCAGACATATCC	40 (1)
                                                                                                  CCAGTGACCAGACATATCCCTATC	1 (1)
                                                                                                  tCAGTGACCAGACATATCC	3 (1)
                                                                                                  CCAGTGACCAGACATAcCCC	1 (1)
                                                                                                  CCAGTGACCAGACATATCCCTA	866 (1)
                                                                                                  CCAGTGACCAGACATATCCCTAT	3 (1)
                                                                                                  tCAGTGACCAGACATATCCC	7 (1)
                                                                                                  CCAGTGACCAGACATATCCC	223 (1)
                                                                                                  CCAGTGACCAGACATcTCC	1 (1)
                                                                                                  CCAGTGACCAGACATATCCCT	118 (1)
                                                                                                  aCAGTGACCAGACATATCC	2 (1)
                                                                                                  CCAGcGACCAGACATATCC	1 (1)
                                                                                                  aCAGTGACCAGACATATCCCTATCG	1 (1)
                                                                                                  aCAGTGACCAGACATATCCCT	2 (1)
                                                                                                  gCAGTGACCAGACATATCCCT	2 (1)
                                                                                                  tCAGTGACCAGACATATCCCT	2 (1)
                                                                                                   CAGTGACCAGACATATCCC	46 (1)
                                                                                                   tAGTGACCAGACATATCCCTA	1 (1)
                                                                                                   tAGTGACCAGACATATCCC	2 (1)
                                                                                                   CAGTGACCAGACATATCCCTATCGC	1 (1)
                                                                                                   CAGTGACCAGACATATCCCTAT	1 (1)
                                                                                                   aAGTGACCAGACATATCCC	1 (1)
                                                                                                   CAGTGACCAGACATATCCCTA	143 (1)
                                                                                                   CAGTGACCAGACATATCCCT	25 (1)
                                                                                                   gAGTGACCAGACATATCCC	1 (1)
                                                                                                    AGTGACCAGACATATCCCT	20 (1)
                                                                                                    AGTGACCAGACATATCCCTATCG	1 (1)
                                                                                                    AGTGACCAGACATATCCCTAT	2 (1)
                                                                                                    AGTGACCAGACATATCCCTA	264 (1)
                                                                                                    AGTGACCAGACATATCCCTATCGC	1 (1)
                                                                                                     GTGACCAGACATATCCCTA	11 (1)
                                                                                                     GTGACCAGACATAcCCCTA	1 (1)
                                                                                                                        TCGCATAGTTTAGATCATCT	1 (1)
                                                                                                                        TCGCATAGTTTAGATCATCTGT	1 (1)
                                                                                                                        TCGCATAGTTTAGATCATCTG	1 (1)
TATATATATATATGATTTCGATAGTAGACTAGTCGATGTGATATGTATGGGTTACTTGGTGTCAGCGGATAACATATTGTGTTCGCTATTAAAACACACCAGTGACCAGACATATCCCTATCGCATAGTTTAGATCATCTGTGTTTATC
.(((.(((((.((((((.......(((((((..(((((.(((((((...(((((((.(((((.((((((((........))))))))........))))))))))))..)))))))..)))))..))))))))))))).))))).))).	(-47.810001373291)

>_Schisto_mansoni.Chr_1(-):45413006-45413135
                 GAGGTAGAAATGTGAGAGC	1 (1)
                              GAGAGCTATCCTATATTGC	2 (1)
                                                                         TAATTATCAAATATTTAGTTACTG	2 (1)
                                                                         TAATTATCAAATATTTAGTTACT	7 (1)
                                                                         TAATTATCAAATATTTAcTTA	2 (1)
                                                                         TAATTATCAAATATTTAGT	12 (1)
                                                                         TAATTATCAAATATTTAtTTA	1 (1)
                                                                         TAATTATCAAATATTTAtTT	2 (1)
                                                                         TAATTATCAAATATTTAGTTAC	2 (1)
                                                                         TAATTATCAAATAaTTAGTTA	11 (1)
                                                                         TAATTATCAAATATTTgGTTA	4 (1)
                                                                         TAATTATCAAATATTTtGTTA	1 (1)
                                                                         TAATTATCAAATATTTtGTT	5 (1)
                                                                         TAATTATCAAATAcTTAGTTA	7 (1)
                                                                          AATTATCAAATATTTAGTTA	1 (1)
                                                                                        TAGTTACTGGTATTTTTACA	1 (1)
CGGGAGAATAAATTAGAGAGGTAGAAATGTGAGAGCTATCCTATATTGCATTACACTATATATTTCTATTGTGTAATTATCAAATATTTAGTTACTGGTATTTTTACATTGTCATTTAATTGTTCACATT
.....((((((.(((((((.(((((((((..(((((((....(((((..(((((((.(((......))).))))))).....))))).))))).))..)))))))))....)).))))))))))).....	(-26.6000003814697)

>_Schisto_mansoni.Chr_1(-):57476959-57477067
                  GcAGAGTGCCGACCCGGTTAGC	1 (1)
                  GAAGAGTGCCGACCCGGTgAGC	1 (1)
                  GAAGAGTGCCGACCCGGTTgGC	4 (1)
                  GAAGAGTGCCGACCCGGTTAGC	7 (1)
                  GAAGAGTGCCGACCCGGTTA	9 (1)
                  GAAGAGTGCCGACCCGGTcAGC	4 (1)
                  GAAGAGTGCCGACCCGGTTAGCCA	5 (1)
                  GAAGAGTGCCGACCCGGTaAGC	1 (1)
                  GAAGAGTGCCGACCCGGgTA	2 (1)
                  GAAGAGTGCCGACCCGGTTAG	8 (1)
                  GAAGAGTGCCGACCCGGTTAGCCcT	1 (1)
                  GAAGAGTGCCGACCCGGT	4 (1)
                  GAAGAGTGCCGACCCGGTTAGaaA	1 (1)
                  GAAGAGTGCCGACCCGGTTAGCC	10 (1)
                  GAAGAGTGCCGACCCGGTTAaC	1 (1)
                  GAAGAGTGCCGACCCGGTaA	1 (1)
                  GAAGAGTGCCGACCCGGcT	2 (1)
                  GAAGAGTGCCGACCCGGTTtGC	1 (1)
                  GAAGAGTGCCGACCCGGTTAGCCAT	10 (1)
                  GAAGAGTGCCGACCCGGgTAGC	1 (1)
                   AAGAGTGCCGACCCGGTTAG	2 (1)
                   AAGAGTGCCGACCCGGTTAGCCAT	1 (1)
                     GAGTGCCGACCCGGTTAGCC	1 (1)
                                                  TTGTTAAAGAAACGTGGCC	1 (1)
                                                                  aCCACCGGGTAGACATTCATTCG	1 (1)
                                                                  cCCACCGGGTAGACATTCATT	1 (1)
                                                                  GCCACCGGGTAGACATTCA	3 (1)
                                                                  tCCACCGGGTAGACATTCATT	1 (1)
                                                                  GCCACCGGGTAGACATTCAT	1 (1)
                                                                  GCCACCGGGTAGACATTCATTCG	1 (1)
                                                                  GCCACCGGGTAGACATTCATTC	1 (1)
                                                                  GCCgCCGGGTAGACATTCATTCG	1 (1)
                                                                  aCCACCGGGTAGACATTCATT	2 (1)
                                                                   CCACCGGGTAGACAccCATTCG	1 (1)
                                                                   CCACCGGGTAGACATTCAccCG	6 (1)
                                                                   gCACCGGGTAGACATTCATT	19 (1)
                                                                   aCACCGGGTAGACATTCATTCG	8 (1)
                                                                   gCACCGGGTAGACATTCATTCG	22 (1)
                                                                   CCACCGGGTAGACATTCgTTCG	1 (1)
                                                                   CCACCGGGTAGACATTCgTTC	1 (1)
                                                                   gCACCGGGTAGACATTCATTC	4 (1)
                                                                   CCACCGGGTAGACATTCATTC	822 (1)
                                                                   tCACCGGGTAGACATTCATTCGC	3 (1)
                                                                   CCACCGGGTAGACATTCAccCGCA	1 (1)
                                                                   tCACCGGGTAGACATTCAT	3 (1)
                                                                   CCACCGccTAGACATTCATTCG	1 (1)
                                                                   CCACCGGGTAGACATTCATT	1517 (1)
                                                                   gCACCGGGTAGACATTCATTCGCA	1 (1)
                                                                   aCACCGGGTAGACATTCATTC	2 (1)
                                                                   CCACCGGGTAGACATTCA	5 (1)
                                                                   gCACCGGGTAGACATTCATTCGC	5 (1)
                                                                   CCACCGGGTAGACATTCATTCcC	1 (1)
                                                                   CCACCGGGTAGACATTCATcC	1 (2)
                                                                   CCACCGGGTAGACATTCAcTCG	2 (1)
                                                                   gCACCGGGTAGACATTCAT	7 (2)
                                                                   CtACCGGGTAGACATTCATT	1 (1)
                                                                   ttACCGGGTAGACATTCATTCG	2 (1)
                                                                   CCACCGGGTAGACATTCAccCGC	1 (1)
                                                                   tCACCGGGTAGACATTCATTC	3 (1)
                                                                   CCACCGGGTAGACATTCATTCGC	2448 (1)
                                                                   CCACCGGGTAGACATTCATTCG	2482 (1)
                                                                   CgACCGGGTAGACATTCATTCG	1 (1)
                                                                   CCACCGGGTAGACATTCAT	6682 (2)
                                                                   CgACCGGGTAGACATTCATT	1 (1)
                                                                   aaACCGGGTAGACATTCATTCGC	3 (1)
                                                                   aaACCGGGTAGACATTCATTCG	12 (1)
                                                                   aCACCGGGTAGACATTCATT	4 (1)
                                                                   CCACCGGGTAGACATTCcT	2 (1)
                                                                   CCACCGGGTAGACATgCATT	1 (1)
                                                                   CCACCGGGTAGACATTCATTCGCA	457 (1)
                                                                   CCACCGGGTAGACATTCATTgGC	1 (1)
                                                                   aaACCGGGTAGACATTCATTC	1 (1)
                                                                   tCACCGGGTAGACATTCATTCG	37 (1)
                                                                   CCACCGGGTAGACATTCATTCGCAG	299 (1)
                                                                   aCACCGGGTAGACATTCATTCGC	2 (1)
                                                                   CCACCGGGTAGACATTCATTCGCcG	1 (1)
                                                                   aaACCGGGTAGACATTCATTCGCAG	1 (1)
                                                                   CCACCGGGTAGACATTCATaCG	1 (2)
                                                                   aaACCGGGTAGACATTCATT	12 (1)
                                                                    aACCGGGTAGACATTCATT	1 (1)
                                                                    aACCGGGTAGACATTCATTCG	2 (1)
                                                                    gACCGGGTAGACATTCATTCG	1 (1)
                                                                     ACCGGGTAGACATTCATTCGC	2 (1)
                                                                     ACCGGGTAGACATTCATTC	1 (1)
                                                                      CCGGGTAGACATTCATTCGC	1 (1)
                                                                                        GCAGGATATTTCACCATAAT	1 (1)
AAGTCTGGTATATCTTGTGAAGAGTGCCGACCCGGTTAGCCATTAGATTATTGTTAAAGAAACGTGGCCACCGGGTAGACATTCATTCGCAGGATATTTCACCATAATC
.....(((((((((((((((((((((.(.(((((((..(((((....................))))).))))))).).))))).))))))))))))...)))).....	(-41.25)

>_Schisto_mansoni.Chr_1(-):57514904-57515037
                 AGGGAATGTCTGTTCGGTTTGT	9 (1)
                 gGGGAATGTCTGTTCGGTTTG	1 (1)
                 AGGGAATGTCTGTTCGGTTTG	2 (1)
                 AGGGAATGTCTGTTCGGTT	2 (1)
                 AGGGAATGTCTGTTCGGTTTGTGT	1 (1)
                                                                                            CACCACCGGGTAGACATTCA	1 (1)
                                                                                            CgCCACCGGGTAGACATTCATC	1 (1)
                                                                                             ACCACCGGGTAGACATTCATCC	5 (1)
                                                                                             ACCACCGGGTAGACATTCATCCG	4 (1)
                                                                                             cCCACCGGGTAGACATTCATCCG	1 (1)
                                                                                             tCCACCGGGTAGACATTCATCCG	2 (1)
                                                                                             ACCACCGGGTAGACATTCA	7 (1)
                                                                                             ACCACCGGGTAGACATTCATCCGC	6 (1)
                                                                                             ACCACCGGGTAGACATTCATCCGCA	1 (1)
                                                                                              CCACCGGGTAGACATTCAgCCG	1 (1)
                                                                                              CCACCGGGTAGACATTCATC	1749 (1)
                                                                                              CtACCGGGTAGACATTCATC	3 (1)
                                                                                              gCACCGGGTAGACATTCATCC	14 (1)
                                                                                              ggACCGGGTAGACATTCATCCG	30 (1)
                                                                                              tCACCGGGTAGACATTCATCCGCA	1 (1)
                                                                                              CCACCGGGTAGACATTCATCCGC	11106 (1)
                                                                                              tCACCGGGTAGACATTCATCCG	123 (1)
                                                                                              aCACCGGGTAGACATTCATC	23 (1)
                                                                                              CgACCGGGTAGACATTCATCC	1 (1)
                                                                                              CCtCCGGGTAGACATTCATCCG	1 (1)
                                                                                              CCACCGGGTAGACATTCATCCGCA	2100 (1)
                                                                                              CCgCCGGGTAGACATTCATCCG	1 (1)
                                                                                              tCACCGGGTAGACATTCATCC	13 (1)
                                                                                              tCACCGGGTAGACATTCAT	13 (1)
                                                                                              gCACCGGGTAGACATTCATC	29 (1)
                                                                                              CCACCGGGTAGACATTCATCC	3008 (1)
                                                                                              CCACCGGGTAGACATTCATCCGCAG	75 (1)
                                                                                              gCACCGGGTAGACATTCATCCGC	9 (1)
                                                                                              aCACCGGGTAGACATTCATCC	5 (1)
                                                                                              ggACCGGGTAGACATTCATCC	4 (1)
                                                                                              aCACCGGGTAGACATTCAT	10 (1)
                                                                                              aCACCGGGTAGACATTCATCCGC	6 (1)
                                                                                              ggACCGGGTAGACATTCAT	3 (1)
                                                                                              tCACCGGGTAGACATTCATCCGC	12 (1)
                                                                                              CaACCGGGTAGACATTCATCCG	1 (1)
                                                                                              gCACCGGGTAGACATTCAT	13 (1)
                                                                                              ggACCGGGTAGACATTCATC	10 (1)
                                                                                              CCACCGGGTAGACATTCAcCCG	1 (1)
                                                                                              CCACCGGGTAGACATTCAgCCGC	1 (1)
                                                                                              CCACCGGGTAGACATTCAT	2534 (1)
                                                                                              CCACCGGGTAGACATTCcTCCG	1 (1)
                                                                                              CgACCGGGTAGACATTCATCCG	1 (1)
                                                                                              ttACCGGGTAGACATTCATC	1 (1)
                                                                                              CtACCGGGTAGACATTCATCCG	3 (1)
                                                                                              gCACCGGGTAGACATTCATCCG	85 (1)
                                                                                              CCgtCGGGTAGACATTCATCCG	1 (1)
                                                                                              CCACCGGGTAGACATTCAaCCG	1 (1)
                                                                                              tCACCGGGTAGACATTCATCCGCAG	1 (1)
                                                                                              gCACCGGGTAGACATTCATCCGCA	1 (1)
                                                                                              ggACCGGGTAGACATTCATCCGC	4 (1)
                                                                                              aCACCGGGTAGACATTCATCCG	71 (1)
                                                                                              CCACCGGGTAGACATTCATaCG	1 (2)
                                                                                              CaACCGGGTAGACATTCATC	2 (1)
                                                                                               CACCGGGTAGACATTCATC	2 (1)
                                                                                               CcCCGGGTAGACATTCATCCG	1 (1)
                                                                                               CACCGGGTAGACATTCATCCG	2 (1)
                                                                                               aACCGGGTAGACATTCATCCG	3 (1)
                                                                                               tACCGGGTAGACATTCATC	1 (1)
                                                                                               tACCGGGTAGACATTCATCCG	1 (1)
                                                                                               CACCGGGTAGACATTCATCCGC	3 (1)
                                                                                                ACCGGGTAGACATTCATCCG	1 (1)
                                                                                                ACCGGGTAGACATTCATCCGCA	1 (1)
                                                                                                ACCGGGTAGACATTCATCCGC	3 (1)
                                                                                                 CtGGGTAGACATTCATCCG	2 (1)
                                                                                                 CCGGGTAGACATTCATCCG	2 (1)
                                                                                                 gCGGGTAGACATTCATCCGC	1 (1)
                                                                                                 CCGGGTAGACATTCATCCGCAG	1 (1)
                                                                                                 CCGGGTAGACATTCATCCGC	2 (1)
                                                                                                 CCGGGTAGACATTCATCCGCA	2 (1)
ATAAAAGCAGCATCTGAAGGGAATGTCTGTTCGGTTTGTGTCATCGTGGTTACTTGTTAGGTACTACTTAATAATGTAACTATTTTTCAGTACACCACCGGGTAGACATTCATCCGCAGATGTCTTGCTGTAAA
.....(((((((((((....(((((((((..((((..(((((...((((((((((((((((.....)))))))).))))))))......).)))).))))..))))))))).....)))))))..)))).....	(-52.5)

>_Schisto_mansoni.Chr_1(-):57517953-57518106
                                  CAAATGCATCTAGATGAATGT	3 (1)
                                  CAAATGCATCTAGATGAAT	29 (1)
                                                                                                         ATTTTCTTAAGATTTATTTT	4 (1)
                                                                                                          TTTTCTTAAGATTTATTTTG	6 (1)
TCACAAGTATTATGAGCACTATAAATAACAGTAGCAAATGCATCTAGATGAATGTTTTAGTAAATATTTTAGGAAATGTTTCAAGGTATTGTAACTAAATTATTGATTTTCTTAAGATTTATTTTGTTGTTCTTAGTGTGTAAAAGTAACTATT
.....((((((.(..((((((..(((((((.....(((((.((((((((.((((.((((((.((((((((..((....))..))))))))...)))))).)))).)))).....)))).))))))))))))..))))))...).))).)))...	(-28.2000007629395)

>_Schisto_mansoni.Chr_1(+):59475870-59475986
                     AACTTCCAATTAATAGATG	1 (1)
                     AACTTCCAATTAATAGATGAA	1 (1)
                      ACTTCCAATTAATAGATGAAG	8 (1)
                      ACTTCCAATTAATAGATGAAGGT	1 (1)
                      ACTTCCAATTAATAGATGAA	2 (1)
                        TTCCAATTAATAGATGAAG	1 (1)
                                                                                    TGATAATTGAGATTTCCAA	2 (1)
GAAGATCATAATATTGTTCGGAACTTCCAATTAATAGATGAAGGTTTCGTAATGACTTAATCGCCAGAAGCAGTAAAATTTATTTGATAATTGAGATTTCCAAACACTATGAAGTAG
.....(((((....((((.((((.(..((((((.((((((((.(((((....(((.....)))...))))).......)))))))).))))))..).)))).)))).))))).....	(-23.2000007629395)

>_Schisto_mansoni.Chr_1(+):61858291-61858361
          ACTATTAACTATGTATTGGTT	1 (1)
           CTATTAACTATGTATTGGTTT	1 (1)
           CTATTAACTATGTATTGGT	14 (1)
                                    TGATTGGTCACATAGTATG	21 (1)
TTGCGAATGAACTATTAACTATGTATTGGTTTTTTTTGATTGGTCACATAGTATGATAAGTTCGTTACCAG
.((..(((((((((((((((((((((..(((......)))..)).))))))).)))).))))))))..)).	(-21)

>_Schisto_mansoni.Chr_2(+):36829-36954
 TCCTTATGGTGAAGATAAGA	1 (1)
                                          TGCGAGTATTATATGATGC	20 (1)
                                          TGCGAGTATTATATGATGCC	2 (1)
                                          TGCGAcaATTATATGATGC	1 (1)
                                                         ATGCCAATCATCGTGATGTA	1 (1)
                                                                  ATCGTGATGTAGCCCTTGT	2 (1)
                                                                                                     GGGCCATCATCATCATCAT	1 (1)
CTCCTTATGGTGAAGATAAGATCCGAATATGCTTGGAAGAAATGCGAGTATTATATGATGCCAATCATCGTGATGTAGCCCTTGTATCTAACTCTTCGTCTGGGCCATCATCATCATCATATGAAA
.((..((((((((.(((..(((........(((..((.((((((((((..((((((.(((........))).))))))..))))))).......))).))..))).)))))).)))))))).))..	(-29.4099998474121)

>_Schisto_mansoni.Chr_2(+):5576263-5576413
                                         GCTAATAAGTCTATTTTATA	10 (1)
                                         GCTAATAAGTCTATTccAT	4 (1)
                                            AATAAGTCTATTTTATATCCA	1 (1)
                                                                                            GGAACATCATGTTCGCCTT	3 (1)
                                                                                             GAACATCATGTTCGCCTTG	1 (1)
AAAACGACATGGTTTTTCATGGTAGCATGTTGTCATCTGAAGCTAATAAGTCTATTTTATATCCAAAACGAGCTGGAGAGTTATGTTTATGTGGAACATCATGTTCGCCTTGTCTGATTGAAAATATGTTCCACGGAATATCATGCACACG
.....(.((((((.((((.(((.((((((((.(((((.((.((.((((.(....((((((((...(((((((((....)))).)))))))))))))...).)))).))....)).)).))).))))))))))).)))).))))))).....	(-34.0999984741211)

>_Schisto_mansoni.Chr_2(-):5578339-5578463
                           GCTCCCTGTACGTTATTCC	1 (1)
                            CTCCCTGTACGTTATTCCA	5 (1)
                                                                              TGGATCTAACAGTATAAGGT	1 (1)
                                                                               GGATCTAACAGTATAAGGT	14 (1)
                                                                               GGATtTAACAGTATAAGGT	1 (1)
                                                                               GGATCTAACAGgATAAGGT	1 (1)
                                                                                GATCTAACAGTATAAGGTT	1 (1)
                                                                                            TAAGGTTTCACTTTTTTCT	1 (1)
ATCTTCTATGAAAAGATAGAGTCGTAAGCTCCCTGTACGTTATTCCAGTACATTTGCTTTTTTTGTTAGTTGCACTTTTGGATCTAACAGTATAAGGTTTCACTTTTTTCTAGTCATCAGTTTTT
.....((((((..(((.(((((.(.(((((...(((((((((.(((((......(((..((......))..)))...)))))..)))).))))).)))))))))))..)))..)))).)).....	(-22.2000007629395)

>_Schisto_mansoni.Chr_3(-):12489943-12490100
                                              GTTCTTAATGTTGTATTgGTT	17 (1)
                                              GTTCTTAATGTTGTATTcGTT	11 (1)
                                                                                  GTAATTTGATGTTATTAAGG	1 (1)
                                                                                   TAATTTGATGTTATTAAGG	3 (1)
                                                                                   TAATTaGATGTTATTAAGG	1 (1)
                                                                                      TTTGATGTTATTAAGGCaTGCA	1 (1)
CAAATCAATTCTTTCAGCTGCTCATTAAGAAGGGACTTAAGATTACGTTCTTAATGTTGTATTAGTTACGATGTCTTTAATGGTAATTTGATGTTATTAAGGCGTGCATATAATTTGTCTCAAATCTTAAATATGATTGTTATTGAAAAGTTGTACAT
.....(((((.((((((..(((((((((((.(((((.....(((((((.(((((((..((...((((((.((.......)).))))))..))..)))))))))))).)).......)))))...)))))...))))..))..))))))))))).....	(-30.7999992370605)

>_Schisto_mansoni.Chr_3(+):22962134-22962229
     ATGATTTTTACATTTGGCG	2 (1)
      TGATTTTTACATTTGGCGCTT	1 (1)
                   TGGCGCTcAGTAGAATGTCAC	1 (1)
                   TGGCGCTTAGTAGAATGTCACC	36 (1)
                   TGGCGCTTAGTAGAATGTaACC	2 (1)
                   TGGCGCTTAGTAGAATGTacC	1 (1)
                   TGGCGCTTAGTAGAATGTC	61 (1)
                   TGGCGCTTAGTAGAATGTCcCC	6 (1)
                   TGGCGCTTAGTAGAATGTCACCcT	8 (1)
                   TGGCGCTTAGTAGAATGTCAtCG	1 (1)
                   TGGCGCTTAGTAGAATGTCACCG	24 (1)
                   TGGCGCTTAGTAGAATGT	33 (1)
                   TGGCGtTTAGTAGAATGTCAC	1 (1)
                   cGGCGCTTAGTAGAATGTCACC	1 (1)
                   TGGCGCTTAGTAGAATGaCACC	6 (1)
                   TGGCGCTTAGTAGAATGTCA	16 (1)
                   cGGCGCTTAGTAGAATGTCAC	2 (1)
                   TGGCGCTTAGTAGAATGcC	1 (1)
                   TGGCGCTTAGTAGAATGTtA	1 (1)
                   TGGCGCTTAGTAGAATGTCACCGT	33 (1)
                   TGGCGCTTAGTAGAATGTtgC	1 (1)
                   TGGCGCTTAGTAGAATGTCgC	5 (1)
                   TGGCGCTTAGTAGAATGTCACCaTA	7 (1)
                   TGGCGCTTAGTAGAATGTCcC	5 (1)
                   TGGCGCTTAGTAGAATGaC	1 (1)
                   TGGCGCTTAGTAGAATGTgACCG	1 (1)
                   TGGCGCTTAGTAGAATGcCACC	8 (1)
                   TGGCGCTTAGTAGAATGcCAC	6 (1)
                   TGGCGCTTAGTAGAATGTCACCcTA	6 (1)
                   TGGCGCTTAGTAGAATGctAC	1 (1)
                   TGGCGCTTAGTAGAAcGTCAC	1 (1)
                   TGGCGCTTAGTAGAATGTCAtC	1 (1)
                   TGGCGCTTAGTAGAATGTCtC	4 (1)
                   TGGCGCTTAGTAGAATGcCA	2 (1)
                   TGGCGCTTAGTAGAATGTCACtG	1 (1)
                   TGGCGCTTAGTAGAATGTCgCC	3 (1)
                   TGGCGCTTAGTAGAATGTCAC	21 (1)
                   TGGCGCTTAGTAGAATGTtACC	3 (1)
                   TGGCGCTTAGTAGAATGTCACgcT	1 (1)
                   TGGCGCTTAGTAGAATGaCAC	1 (1)
                   TGGCGCTTAGTAGAAgGTCACC	1 (1)
                   TGGCGCTTAGTAGAATGgCAC	2 (1)
                   TGGCGCTTAGTAGAATGTaA	1 (1)
                   TGGCGCTTAGTAGAATGTacCC	2 (1)
                   TGGCGCTTAGTAGAATGTCACCGTA	14 (1)
                   TGGCGCTTAGTAGAAcGTCA	1 (1)
                   TGGCGCTgAGTAGAATGTCAC	1 (1)
                   TGGCGCTTAGTAGAATGcCACCG	1 (1)
                   TGGCGCTTAGTAGAATGTCACCaT	6 (1)
                   TGGCGCTTAGTAGAATGgCACC	31 (1)
                   TGGCGCTTAGTAGAATGTCACCtT	1 (1)
                   TGGCGCTTAGTAGAATGgCACCGT	2 (1)
                    GGgGCTTAGTAGAATGTCACCG	1 (1)
                    GGCGCTTAGTAGAATGTCACCcTA	3 (1)
                    GGCGCTTAGTAGAATGTCAC	6 (1)
                    GGCGCTTAGTAGAATGgCACCG	1 (1)
                    GGCGCTTAGTAGAATGTCACC	5 (1)
                    GGCGCTTAGTAGAATGTtACC	2 (1)
                    GGCGCTTAGTAGAATGTCACCGT	9 (1)
                    GGCGCTTAGTAGAATGTCACCG	2 (1)
                    GGCGCTTAGTAGAATGTCA	3 (1)
                    GGCGCTTAGTAGAATGTgA	1 (1)
                    GGCGCTTAGTAGAATGTCACCcT	1 (1)
                    GGCGCTTAGTAGAATGgCAC	2 (1)
                    GGCGCTTAGTAGAATGTCcC	1 (1)
                    GGCGCTTAGTAGAATGTCtCC	1 (1)
                    GGCGCTTAGTAGAATGTCcCC	1 (1)
                    GGCGCTTAGTAGAATGcCACC	1 (1)
                    GGCGCTTAGTAGAATcTCAC	1 (1)
                    GGCGCTTAGTAGAAgGTCACC	1 (1)
                    GGCGCTTAGTAGAATGcCAC	1 (1)
                    GGCGCTTAGTAGAATGTtACCG	1 (1)
                    GGCGCTTAGTAGAATGTCtC	2 (1)
                    GGCGCTTAGTAGAATGT	3 (1)
                    GGCGCTTAGTAGAATGTCACCGTAA	5 (1)
                    GGCGCTTAGTAGAATGTCACCaTA	3 (1)
                                                             GTAACATTTACTAAGAGCTCAGA	2 (1)
                                                              TAACATTTACTAAGAGCTCAGAT	1 (1)
                                                              TAACATTTACTAAGAGCTCAGA	4 (1)
                                                              TAACATTTACTAAGAGCTCA	1 (1)
                                                              TAACATTTACTAAGAGCTC	1 (1)
                                                               AACATTTACTAAGAGCTgAG	1 (1)
TTTAAATGATTTTTACATTTGGCGCTTAGTAGAATGTCACCGTAAACATTATTATACAACGGTAACATTTACTAAGAGCTCAGATGTAGAGTTATG
.....((((((((.(((((((((.(((((((((.(((.(((((...............))))).)))))))))))).)).))))))))))))))).	(-33.060001373291)

>_Schisto_mansoni.Chr_3(+):3242087-3242214
     CTGTAAAATGATTATAGGTTAA	2 (1)
      TGTAAAATGATTATAGGTTAA	2 (1)
      TGTAAAATGATTATAGGTTAAT	1 (1)
      TGTAAAATGATTATAGGTTA	1 (1)
       GTAAAATGATTATAGGTTAA	2 (1)
        TAAtATGATTATAGGTTAA	4 (1)
        TAgAATGATTATAGGTTAA	1 (1)
        TAAAcTGATTATAGGTTAA	6 (1)
        TAAAtTGATTATAGGTTAAT	3 (1)
        TAAAATGATTATAGGTTAAT	11 (1)
                                                                                                tGATTTTTCACGTAATCATA	1 (1)
                                                                                                 GATTTTTCACGTAATCATA	28 (1)
                                                                                                           GTAATCATAATTATAGGTC	2 (1)
CACTACTGTAAAATGATTATAGGTTAATCTTCTTTTTTTTCGAATGAATTGACGTCAGTTATTTTGGAATGTACATGATTTCGAATGGATCGATTTAGATTTTTCACGTAATCATAATTATAGGTCGT
.....((((((.((((((((.((..(((((((..((..((((((.....(((((((((.....)))..)))).))....))))))..))..))...)))))..))..))))))))..)))))).....	(-23.6000003814697)

>_Schisto_mansoni.Chr_3.unplaced.SC_0044(+):590512-590595
       ACGCTTTACGAGATAACCAA	3 (1)
        CGCTTTACGAGATAACCAA	1 (1)
                                                      GTTGGTGCATTCTATTCTGG	1 (1)
                                                       TTcGTGCATTCTATTCTGG	1 (1)
                                                       TTGGTGCATTCTATTCTGG	7 (1)
CAACCGGACGCTTTACGAGATAACCAACTTCATGCTTACACCAAGGTAAGACTAGTTGGTGCATTCTATTCTGGCTTCCTACAT
.....(((.(((.....(((..(((((((.....(((((......)))))...)))))))....))).....))).))).....	(-24.5)

>_Schisto_mansoni.Chr_4(+):11989247-11989370
     TGTgCCAGAGAAACTTGGA	1 (1)
                    TGGAAGACTTGTGATTTAGTcGTT	8 (1)
                    TGGAAGACTTGTGATTTAGcTGT	1 (1)
                    TGGAAGACTTGTGATTTcGTTG	15 (1)
                    TGGtAGACTTGTGATTTAGT	1 (1)
                    TGGAAGACTTGTGATTTAGcT	16 (1)
                    TGGAAGACTTGTGATTTAGccG	1 (1)
                    TGGAAGAaTTGTGATTTAGT	1 (1)
                    TGGAAGACTTGTGATTTAcTT	7 (1)
                    gtGAAGACTTGTGATTTAGTTG	1 (1)
                    TGGAAGACTTGTGATTTAGTTcT	2 (1)
                    cGGAAGACTTGTGATTTAGT	1 (1)
                    cGGAAGACTTGTGATTTAGTTG	3 (1)
                    TGGAAGACTTGTGATTTAGcTG	7 (1)
                    TGGAAGACTTGTGATTTAtTTGT	2 (1)
                    TGGAAGACTTGTGATTTAGTgGTT	6 (1)
                    TGGAAGACTTGTGATTTAGTTcTT	1 (1)
                    TGGAAGACTTGTGATTTAtgTG	1 (1)
                    TGGAAGACTTGTGATTTAGTgG	5 (1)
                    TGGAAGACTTGTGATTTAtgT	1 (1)
                    TGGAAGACTTGTGATTTAGTTtgT	2 (1)
                    cGGAAGACTTGTGATTTAG	3 (1)
                    TGGAAGACTTGTGATTTAaTT	4 (1)
                    TGGAAGACTTGTGATTTAGTTGTT	14 (1)
                    TGGAAGACTcGTGATTTAGTTGT	1 (1)
                    TGGAAGACTTGTGATTTAGTaG	1 (1)
                    TGGAAGACTTGTGATTTtGTTG	1 (1)
                    TGGAAGACTTGTGATTTAGgTGT	9 (1)
                    TGGAAGACTTGTGATTTgGTTGT	1 (1)
                    gGGAAGACTTGTGATTTAGTTG	1 (1)
                    TGGAAGACTTGTcATTTAGT	1 (1)
                    TGGAAGACTTGTGATTTcGTT	2 (1)
                    TGGAAGACTTGTGATTTAGTTGaT	2 (1)
                    TGGAAGACTTGTGATTTAGTT	77 (1)
                    TGGAAGACTTGTGATTaAGTT	2 (1)
                    TGGAAGACTTGTGATTTAcTTG	4 (1)
                    TGGAAGACTTGTGATTTAGTgtT	9 (1)
                    TGGAAGACTTGTGATTTAGgTG	2 (1)
                    TGGAAGACTTGTGATTTAGgTGTT	1 (1)
                    TGGAAGACTTGTGATTgAGTT	1 (1)
                    TGGAAGACTTGTGATTTAGTTcTTT	2 (1)
                    TGGAAGACTTGTGATTTAGTcG	6 (1)
                    gGGAAGACTTGTGATTTAG	1 (1)
                    TGGAAGACTTGTGATTTAaTTG	5 (1)
                    TGGAAGACTTGTGATTTAGgT	11 (1)
                    TGGAAGACTTGTGATTTAGTTGcT	6 (1)
                    TGGAAGACTTGTGATTTAGggGT	2 (1)
                    TGGAAGACTTGTGATTTAGTTG	151 (1)
                    TGGAAGACTTGTGATTTAGTTaT	6 (1)
                    TGGAAGACTTGTGATTTAGTTGT	102 (1)
                    TGGAAGACTTGTGATTTAacT	1 (1)
                    TGGAAGACTTGTGATTTAGTaGTT	1 (1)
                    caGAAGACTTGTGATTTAGTTGT	1 (1)
                    TGGAAGACTTGTGATTTgGTTG	60 (1)
                    TGGAAGACTTGTGATTTAGTTGTgT	4 (1)
                    TGGAAGACTTGTGATTTAGTTGgT	1 (1)
                    TGGAAGACTTGTGATTTAGTcGT	11 (1)
                    TGGAAGACTTGTGATTTAGaTG	3 (1)
                    TGGAAGACTTGTGATTTAcT	1 (1)
                    TGGAAGACTTGTGATTTAGaT	6 (1)
                    TGGAAGACTTGTGATTTAacTG	1 (1)
                    TGGAAGACTTGTGATTTAGTTGTaT	3 (1)
                    TGGAcGACTTGTGATTTAGTTGT	1 (1)
                    TGGAAGACTTGTGATTTAGTTtT	1 (1)
                    TGGAAGACTTGTGATTTAGTcaT	2 (1)
                    TGGAAGACTTGTGATTTAG	150 (1)
                    aGGAAGACTTGTGATTTAGTTGT	1 (1)
                    TGGAAGACTTGTGATTTAaTTGT	1 (1)
                    TGGAAGACTTGTGATTTAcTTGT	9 (1)
                    TGGAAGACTTGTGATTTAacTGT	2 (1)
                    TGGAAGACTTGgGATTTAGTTGT	1 (1)
                    TGGAAGACTTGTGATTTAGccGTT	3 (1)
                    TGGAAGACTTGTGATTTAGaTGT	4 (1)
                    TGGAAGACTTGTGATTTAGTgGT	7 (1)
                    TGGAAGACTTGTGATTTAGTTGTcT	2 (1)
                    TGGAAtACTTGTGATTTAGTTG	1 (1)
                    TGGAAGACTTGTGATTTAGTgGTTT	1 (1)
                    TGGAAGACTTGTGATTTAGTTGTTT	95 (1)
                    TGGAAGACTTGTGATTTAGTacT	1 (1)
                    TGGAAGACTTGTGATTTtGTT	2 (1)
                    TGGAAGACTTGTGATTTAGcTGTT	11 (1)
                    TtGAAGACTTGTGATTTAGTTGT	1 (1)
                    TGGAAGACTTGTGATTTgGTT	1 (1)
                    TGGAAGACTTGTGATTcAGTT	1 (1)
                    TGGAAGACTTGTGATTaAGT	1 (1)
                     GGAAGACTTGTGATTTcGTTG	2 (1)
                     GGAAGACTTGTGATTTAGTgtT	1 (1)
                     GGAAGACTTGTGATTTAGTTGTT	3 (1)
                     tGAAGACTTGTGATTTAGTTG	1 (1)
                     GGAAGACTTGTGATTTAGcT	4 (1)
                     GGAAGACTTGTGATTTAaTTG	1 (1)
                     GGAAGACTTGTGATTTtGTTG	1 (1)
                     GGAAGACTTGTGATTTAGccGTT	1 (1)
                     GGAAGACTTGTGATTTAGT	6 (1)
                     GGAAGACTTGTGATTTAGTTGTTT	2 (1)
                     GGAAGACTTGTGATTTAGTaG	1 (1)
                     GGAAGACTTGTGATTTAGTTGTaT	1 (1)
                     GGAAGACTTGTGATTTAGggGT	1 (1)
                     GGAAGACTTGTGATTTAGTcGTT	1 (1)
                     GGAAGACTTGTGATTTAGTTGTaTA	1 (1)
                     GGAAGACTTGTGATTTAGTcGT	2 (1)
                     GGAAGACTTGTGATTTAGTTGT	3 (1)
                     GGAAGACTTGTGATTTAGTTGTTTA	19 (1)
                     GGAAGACTTGTGATTTgGTT	1 (1)
                     GGAAGACTTGTGATTTAGTTGTcTA	1 (1)
                     GGAAGACTTGTGATTTAcTTGT	3 (1)
                     GGAAGACTTGTGATTTAGTgGTT	1 (1)
                     GGAAGACTTGTGATTTAGTTG	10 (1)
                     GGAAGACTTGTGATTTAG	9 (1)
                     GGAAGACTTGTGATggAGT	1 (1)
                     GGAAGACTTGTGATTTgGTTG	7 (1)
                     GGAAGACTTGTGATTTAGaT	1 (1)
                     GGAAGACTTGTGATTTAGgTGT	2 (1)
                      GAAGACTTGTGATTTAGTTGTTT	1 (1)
                      GAAGACTTGTGATTTAGTTGT	1 (1)
                       AAGACTTGTGATTTAGTTGTTT	1 (1)
                                  TTTAGTTGTTTcATATTAA	1 (1)
                                                                                ACAACAATCACAAATCTCCAT	4 (1)
                                                                                 CAACAATCACAAATCTCCAT	74 (1)
                                                                                 CAACAATCACAAATCTCCATGT	28 (1)
                                                                                 CAACAATCACAAATCTCCATGTG	4 (1)
                                                                                 CAACAATCACAAATCaCCAT	1 (1)
                                                                                 CAACAATCACAAATCTCCATG	37 (1)
                                                                                 CAACAATCACAAATCTCCA	24 (1)
                                                                                 tAACAATCACAAATCTCCAT	1 (1)
                                                                                  AACAATCACAAATCTCCATGTG	2 (1)
                                                                                  AACAATCACAAATCTCCATGT	1 (1)
TTCTATGTTCCAGAGAAACTTGGAAGACTTGTGATTTAGTTGTTTAATATTAAGTGATATAAACTTGTTAAATATAATGAACAACAATCACAAATCTCCATGTGAAATCTGGTTAAACAACTAA
.....(((((((((...((.((((.((.((((((((..((((((((.(((....(((((......)))))...))).)))))))))))))))).)))))).))....)))))...)))).....	(-35.7999992370605)

>_Schisto_mansoni.Chr_4(-):15609927-15610041
                   TCGGTTCTTACCAGGCAAGACAT	5 (1)
                   TCGGTTCTTACCAGGCAAGACA	1 (1)
                   TCGGTTCTTACCAGGCAAGACATG	5 (1)
                   TCGGTTCTTACCAGGCAAGACATGT	1 (1)
                   TCGGTTCTTACCAGGCAAG	2 (1)
                    CGGTTCTTACCAGGCAAGtC	1 (1)
                    CGGTTCTTACCAGGCAAGACAT	1 (1)
                    CGGTTCTTACCAGGCAAGcCA	1 (1)
                    CGGTTCTTACCAGGCAAaACA	2 (1)
                     GGTTCTTACCAGGCAAGACATG	3 (1)
                     GGTTCTTACCAGGCAAGACA	1 (1)
                                              ATCATATTTTTTGTATTcCA	1 (1)
                                                                       ACtTGCTGCCTGATAAGAG	1 (1)
                                                                       ACATGCTGCCTGATAAGAGCT	2 (1)
                                                                         ATGCTGCCTGATAAGAGCTGT	20 (1)
                                                                         cTGCTGCCTGATAAGAGCTGT	1 (1)
                                                                         ATGCTGCCTGATAAGAGCTGTGA	54 (1)
                                                                         AaGCTGCCTGATAAGAGCTGTG	1 (1)
                                                                         ATGCTGCCTGATAAGAGCTG	5 (1)
                                                                         ATGCTGCCTGATAAGAGCTGTG	35 (1)
                                                                         tTGCTGCCTGATAAGAGCTGTG	2 (1)
                                                                         ATGCTGCCTGATAAGAGCTGTGAA	2 (1)
                                                                         ATGCTGCCTGATAAGAGCT	13 (1)
                                                                          TGCTGCCTGATAAGAGCgG	4 (1)
                                                                          TGCTGCCTGATAAGAGCTcaG	1 (1)
                                                                          TGCTGCCTGATgAGAGCTGTG	1 (1)
                                                                          TGCTGCCTGATAAGAGCTGTGAgC	2 (1)
                                                                          TGCTGCCTGATAAGAGCTGTGtAC	1 (1)
                                                                          TGCTGCCTGATAAGtcCTGTG	3 (1)
                                                                          cGCTGCCTGATAAGAGCTGTGA	2 (1)
                                                                          TGCTGCCTGATAAGAGCaGT	1 (1)
                                                                          TGCTGCCTGATtAGAGCTGTG	2 (1)
                                                                          TGCTGCCTGATAAGAGCacTG	5 (1)
                                                                          TGCTGCCTGATAgGAGCTGTG	1 (1)
                                                                          TGCTGCCTGATAAaAGCTGT	1 (1)
                                                                          TGCTGCCTGATAAGAGtTGTG	38 (1)
                                                                          TGCTGCCTGATAAGAaCTGT	4 (1)
                                                                          cGCTGCCTGATAAGAGCTGTGAA	4 (1)
                                                                          TGCTGCCTGATAAGAGCT	7 (1)
                                                                          TGCTGCCTGATAAGAGgTG	28 (1)
                                                                          TGCTGCCTGATAAGAGCTGTGAAC	644 (1)
                                                                          TGCTGCCTGATAAGAGCaG	2 (1)
                                                                          TGCTGCCTGATAAGAGCTGTG	14402 (1)
                                                                          cGCTGCCTGATAAGAGCTGTG	121 (1)
                                                                          TGCTGCCTGATAAGAGCaGTG	5 (1)
                                                                          TGCTGCCTGATAAGAGgTGTG	3 (1)
                                                                          TGCTGCCTGATAAGAGCTGTGgA	5 (1)
                                                                          TGCTGCCTGATAAGAGCTcT	1 (1)
                                                                          TGCTGCCTGATAAGgaCTGT	3 (1)
                                                                          TGCTGCCTGATAAGAGCaGTGAA	2 (1)
                                                                          TGCTGCCTGATAAGAGCTaTG	19 (1)
                                                                          gtCTGCCTGATAAGAGCTGT	1 (1)
                                                                          TGCTGCCTGATAAGAGCTGTGtACA	1 (1)
                                                                          aGCTGCCTGATAAGAGCTGT	6 (1)
                                                                          TGCTGCCTGATAAGAGCTcTG	4 (1)
                                                                          TGCTGCCTGATAAGAGtcGTG	1 (1)
                                                                          TGCTGCCTGATAAGAGCTGaGA	1 (1)
                                                                          TGCTGCCTGATAAGAGCTaT	6 (1)
                                                                          TGCTGCCTGATAAGAtCTGT	1 (1)
                                                                          TGCTGCCTGATAAGAGC	3 (1)
                                                                          aGCTGCCTGATAAGAGCTGTG	7 (1)
                                                                          TGCTGCCTGATAAGAGCTGcG	9 (1)
                                                                          TGCTGCCTGATAAGAGCTGTGtA	1 (1)
                                                                          gtCTGCCTGATAAGAGCTGTG	1 (1)
                                                                          TGCTGCCTGATAAGAGaTGTG	72 (1)
                                                                          TGCTGCCTGATAAGgaCTGTG	1 (1)
                                                                          gGCTGCCTGATAAGAGCTGTG	9 (1)
                                                                          cGCTGCCTGATAAGAGCTGTGAAC	3 (1)
                                                                          TGCTGCCTGATAAGAGCTGTGAcCA	4 (1)
                                                                          TGCTGCCTGATAAGctCTGTG	2 (1)
                                                                          TGCTGCCTGATAAGAGtTG	39 (1)
                                                                          TGCTGCCTGATtAGAGCTGT	4 (1)
                                                                          TGCTGCCTGATAAGAGCgGTGAA	1 (1)
                                                                          TGCTGCCTGATAAGAGCcGTG	8 (1)
                                                                          TGCTGCCTGATAAGAGCTGTGA	12173 (1)
                                                                          TGCTGCCTGATAAGAGCTGgtAA	1 (1)
                                                                          TGCTGCCTGATAAGAGCcG	3 (1)
                                                                          TGCTGCCTGATAAGAGCTGTGcA	6 (1)
                                                                          TGCTGCCTGATAAGAGCTGTagA	2 (1)
                                                                          TGCTGCCTGATAAGAGCTG	1494 (1)
                                                                          TGCcGCCTGATAAGAGCTGT	1 (1)
                                                                          TGCTGCCTGATAAGAGCgGTG	2 (1)
                                                                          TGCTGCCTGATAAGAGCTGTGAACA	88 (1)
                                                                          TGCTGCCTGATAAGAGCcGTGAA	3 (1)
                                                                          gtCTGCCTGATAAGAGCTG	1 (1)
                                                                          TGCTGCCTGATAAGAGCTGTGAtC	1 (1)
                                                                          TGCTGCCTGATAAGAtCTGTG	1 (1)
                                                                          TGCTGCCTGATAtcAGCTGT	1 (1)
                                                                          TGCTGCCTGgTAAGAGCTGT	1 (1)
                                                                          TGCTGCCTGATAAGAGCacTGA	1 (1)
                                                                          TGCTGCCTGATAAGAGCTGTaAA	1 (1)
                                                                          TGCTGCCTGATAAGctCTGT	5 (1)
                                                                          TGCTGCCTGATAAGgGCTGTG	1 (1)
                                                                          TGCTGCCTGATAAGAGCTGT	7205 (1)
                                                                          TGCTGCCTGATAAGAGtTGT	5 (1)
                                                                          TGCTGCCTGATAAGAGCTGgG	4 (1)
                                                                          TGCcGCCTGATAAGAGCTGTG	1 (1)
                                                                          TGCTGCCTGATAAGAGCTGcGAA	1 (1)
                                                                          TGCTGCCTGATAAGtcCTGT	1 (1)
                                                                          TGCTGCCTGATAAGAGgTGT	1 (1)
                                                                          TGCTGCCTGATAAGAGCcGT	7 (1)
                                                                          TGCTGCCTGATAgGAGCTGT	1 (1)
                                                                          TGCTGCCTGATAAGAGCTGaG	4 (1)
                                                                          TGCTGCCTGATAAGAGCTtT	1 (1)
                                                                          TGtTGCCTGATAAGAGCTGTG	1 (1)
                                                                          TGCTGCCTGATAAGAGCgGT	1 (1)
                                                                          cGCTGCCTGATAAGAGCTGT	112 (1)
                                                                          TGCTGCCTGATAAGAGCTGTGAA	469 (1)
                                                                          acCTGCCTGATAAGAGCTGTG	1 (1)
                                                                          TGCTGCCTGATAAGAGCTGTGAgCA	3 (1)
                                                                          cGCTGCCTGATAAGAGCTG	16 (1)
                                                                          TGCTGCCTGATAcGAGCTGTG	1 (1)
                                                                          TGCTGCCTGATAAGAcCTGT	3 (1)
                                                                           GCTGCCTGATAAGAGCTaT	12 (1)
                                                                           cCTGCCTGATAAGAGCTGTG	2 (1)
                                                                           GCTGCCcGATAAGAGCTGTG	1 (1)
                                                                           GCTGCCTGATAAGAGCTGcG	10 (1)
                                                                           GCTGCCTGATAAGAGCTGcaA	1 (1)
                                                                           GCTGCCTGATAAGAGaTGT	2 (1)
                                                                           GCTGCCTGATAAGAGCcGTGAA	1 (1)
                                                                           GCTGCCTGATAAGAGCcGTGAAC	1 (1)
                                                                           GCTGCCTGATAAGAGCTGTGAtCAA	1 (1)
                                                                           GCTtCCTGATAAGAGCTGTG	1 (1)
                                                                           GCTGCCTGATAAGAGgTGTGA	1 (1)
                                                                           GtTGCCTGATAAGAGCTGTG	4 (1)
                                                                           GgTGCCTGATAAGAGCTGTG	1 (1)
                                                                           GCTGCCTGATAAGtcCTGTG	1 (1)
                                                                           GCTGCCTGATAAGAGCTGTGAAC	34 (1)
                                                                           GCTGCCTGATAAGAGCTGTGtACAA	1 (1)
                                                                           GtTGCCTGATAAGAGCTGT	1 (1)
                                                                           atTGCCTGATAAGAGCTGTG	2 (1)
                                                                           GCTGCCTGATAAGAGCaGT	2 (1)
                                                                           GCTGCCTGATAAGAGgTGT	2 (1)
                                                                           GCTGCCTGATAAGAGCTGTGcAC	1 (1)
                                                                           GCTGCCTGATAAGAGCcaT	1 (1)
                                                                           GCTGCCTGATAAGAGCTGTaA	2 (1)
                                                                           GCTGtCTGATAAGAGCTGTG	1 (1)
                                                                           GCTGCCTGATAAGAGCTaTG	18 (1)
                                                                           GCTGCCTGATAAGctCTGTG	1 (1)
                                                                           GCTGCCTGATAAGAGCTGTGAACAA	8 (1)
                                                                           GCTGCCTGATAAGAGCTGTG	633 (1)
                                                                           GgTGCCTGATAAGAGCTGT	2 (1)
                                                                           GCTGCCTGATAAGAGCTGTGAtC	2 (1)
                                                                           GCTGCCTGATAAGAGCTGTGAA	26 (1)
                                                                           GCTGCCTGATAAGAGaTGTG	80 (1)
                                                                           GCTGCCTGATAAGAGCcGT	2 (1)
                                                                           GCTGCCTGATAAGAGCTGTGgA	5 (1)
                                                                           GCTGCCTGATAAGAGCTGTGcA	5 (1)
                                                                           GCTGCCTGATAAGAGCTGaG	5 (1)
                                                                           GCTGCCTGATAAGAGCTGTGAtCA	1 (1)
                                                                           GCTGCCTGATAAGAGCaGTG	11 (1)
                                                                           GCTGCCTGATAAGAGgTGTG	3 (1)
                                                                           GCTGCCTGATAAGAGtTGTG	31 (1)
                                                                           GCTGCCTGATAAGAGCTGcaAA	1 (1)
                                                                           GCTGCCTGATAAGAGCTtT	2 (1)
                                                                           GCTGCCTGgTAAGAGCTGTG	1 (1)
                                                                           GCTGCCTGATAAGctCTGT	3 (1)
                                                                           GCTGCCTGATAAGAGCTGTGAgCA	6 (1)
                                                                           GCTGCCTGATAAGAGCcGTG	6 (1)
                                                                           GCTGCCTGATAAGAGCTGaGA	1 (1)
                                                                           GCTGCCTGATAAGAGCTGTGAcC	1 (1)
                                                                           GCTGCCTGATAAGAGCacTG	2 (1)
                                                                           GCTGCCTGATAAGAGCTGTGA	943 (1)
                                                                           GCTGCCTGATAAGAGCTcT	1 (1)
                                                                           GCTGCCTGATAAGAGCTGTGAcCAA	53 (1)
                                                                           GCTGCCTGATAAGAGCTGcGAA	5 (1)
                                                                           GCTGCCTGATAAGAGCTGcGA	1 (1)
                                                                           GCTGCCTGATAAGAGCTG	51 (1)
                                                                           GCTGCCTGATAAGAGCTGTGAgC	1 (1)
                                                                           GCTGCCTGATAAGcGCTGT	3 (1)
                                                                           GCTGCCTGATAAGAGCTGTGAAtA	1 (1)
                                                                           GCTGCCTGATAAGAGCTGgG	2 (1)
                                                                           GCcGCCTGATAAGAGCTGTG	1 (1)
                                                                           GCTGCCTGATAAGAGCTGTGtA	2 (1)
                                                                           GCTGCCTGATAAGAGCTGTGAgCAA	42 (1)
                                                                           GCTGCCTGATAAGAGCTGTagA	3 (1)
                                                                           GCTGCCTGATAAGAGtcGT	1 (1)
                                                                           GCTGCCTGATAAGAGCTGaGAA	2 (1)
                                                                           GCTGCCTGgTAAGAGCTGT	1 (1)
                                                                           GCTGCCTGATtAGAGCTGT	1 (1)
                                                                           GCTGCCTGATAAGgGCTGTG	3 (1)
                                                                           GCTGCCTGATAAGAGCTGT	191 (1)
                                                                           GCTGCCTGATAAGAGCTGTGAcCA	10 (1)
                                                                           GCTGCCTGATcAGAGCTGTG	1 (1)
                                                                           GCTGCCTGATAAGAGCTGTGAACA	11 (1)
                                                                           GCTGCCTGATAAGAcCTGTG	1 (1)
                                                                           GCaGCCTGATAAGAGCTGTG	1 (1)
                                                                           GCTGCCTGATAtcAGCTGTG	1 (1)
                                                                            tTGCCTGATAAGAGCTGTG	2 (1)
                                                                             TGCCTGATAAGAGCTGTGAAC	2 (1)
                                                                              GCCTGATAAGAGCTGTGAgCAA	2 (1)
                                                                              GCCTGATAAGAGCTGTGA	1 (1)
AAATTTCATCATTTACTTCTCGGTTCTTACCAGGCAAGACATGTTCATCATATTTTTTGTATTACAAAAATACATGCTGCCTGATAAGAGCTGTGAACAAGTATGATTGATCTTC
.....(((((((....(((.(((((((((.((((((.(.(((((.........((((((.....)))))).)))))))))))).))))))))).))).....)))).))).....	(-34.7999992370605)

>_Schisto_mansoni.Chr_4(-):27195906-27196064
 CTAACATATTAGATAATGTG	1 (1)
                                         GAGAGAGCACTTTTATGACGGA	5 (1)
                                         GAGAGAGCACTTTTATGACGG	1 (1)
                                         GAGAGAGCACTTTTATGACG	2 (1)
                                          AGAGAGCACTTTTATGACGGA	1 (1)
                                          AGAGAGCACTTTTATGACG	1 (1)
                                           GAGAGCACTTTTATGACGGA	1 (1)
                                                                                                 ATAATGTCATGGAGTTGCTCTCT	1 (1)
                                                                                                   AATGTCATGGAGTTGCTCcCTAT	1 (1)
                                                                                                    cTGTCATGGAGTTGCTCTC	4 (1)
                                                                                                     cGTCATGGAGTTGCTCTCT	1 (1)
                                                                                                     TGTCATGGAGTTGCTCTCTAT	106 (1)
                                                                                                     cGTCATGGAGTTGCTCTCTA	5 (1)
                                                                                                     TGTCATGGAGTTGCTCaCTA	1 (1)
                                                                                                     TGTCATGGAGTTGCTCTCTA	156 (1)
                                                                                                     aGTCATGGAGTTGCTCTCTA	2 (1)
                                                                                                     TGTCATGGAGTTGCTCTCTATATC	7 (1)
                                                                                                     TGTCATGGAGTTGCTCcCTAT	6 (1)
                                                                                                     TGTCATGGAGTTGCTCTCTATA	496 (1)
                                                                                                     TGTCATtGAGTTGCTCTCTA	1 (1)
                                                                                                     TGTCATGGAGTTGCTCTCcATAT	1 (1)
                                                                                                     TGTCATGGAGTTGCTCTCTAcA	2 (1)
                                                                                                     TGTCATGGAGTTGCTCTCTATAT	7 (1)
                                                                                                     TGTCATGGAGTTGCTCgCTA	3 (1)
                                                                                                     TGTCATGGAGTTGCTCTC	2 (1)
                                                                                                     TGTCATGGAGTTGCTCTCTcT	2 (1)
                                                                                                     TGTCATGGAGTTGCTCTCT	83 (1)
                                                                                                     TGTCATGGAGTTGCTCTCTAgA	1 (1)
                                                                                                     acTCATGGAGTTGCTCTCTAT	1 (1)
                                                                                                     TGTCATGGAGTTGCTCaCTAT	1 (1)
                                                                                                     gGTCATGGAGTTGCTCTCTAT	1 (1)
                                                                                                     acTCATGGAGTTGCTCTCTA	2 (1)
                                                                                                     TGTCATGGAGTTGCTCaCT	1 (1)
                                                                                                     cGTCATGGAGTTGCTCTCTAT	4 (1)
                                                                                                     TGTCATGGAGTTGCTCTCTATcT	1 (1)
                                                                                                     acTCATGGAGTTGCTCTCTATA	1 (1)
                                                                                                      GTCATGGAGTTGCTCTCgA	2 (1)
                                                                                                      GTCATGGAGTTGCTCTCTATATCgG	2 (1)
                                                                                                      GTCATGGAGTTGCTCTCTATtT	1 (1)
                                                                                                      GTCATGGAGTTGCTCcCTA	8 (1)
                                                                                                      GTCATGGAGTTGCTgTCTA	3 (1)
                                                                                                      tTCATGGAGTTGCTCTCTATAT	1 (1)
                                                                                                      GTCATGGAGTTGCTCaCTA	3 (1)
                                                                                                      GTCATGGAGTTGCTCTCTATAT	5 (1)
                                                                                                      GTCATGGAGTTGCTCTCTATATC	1 (1)
                                                                                                      GTCATGGAGTTGCTCTCTATATCcG	1 (1)
                                                                                                      GTCATGGAGTTGCTCTCTcT	1 (1)
                                                                                                      GTCATGGAGTTGCTCaCTAT	4 (1)
                                                                                                      GTCATGGAGTTGCTCcCTAT	15 (1)
                                                                                                      GTCATGGAGTTGCTCTtTA	1 (1)
                                                                                                      GTCATGGAGTTGCTCTCTA	11 (1)
                                                                                                      aTCATGGAGTTGCTCTCTA	1 (1)
                                                                                                      GTCATGGAGTTGCTCTCT	4 (1)
                                                                                                      GTCATGGAGTTGCTCTCTAT	45 (1)
                                                                                                      GTCATGGAGTTGCTCTCTAcA	2 (1)
                                                                                                      GTCATGGAGTTGCTCTCTcTA	1 (1)
                                                                                                      GTCATGGAGTTGCTCTgTA	1 (1)
                                                                                                      GTCATGGAGTTGCTCTCTAaA	2 (1)
                                                                                                      GTCATGGAGTTGCTCTCTgTA	1 (1)
                                                                                                      GTCATGGAGTTGCTCTCTAgA	1 (1)
                                                                                                        CATGGAGTTGCTCTCTAT	1 (1)
ACTAACATATTAGATAATGTGTTATTGAATTAGTTCTGATGGAGAGAGCACTTTTATGACGGAAATAATGAAAATCTTCGAATTTTATTGAAGTTCCATAATGTCATGGAGTTGCTCTCTATATCAGGTTAGTCCAAGCATCATAATCTATGTGGATAA
.....(((((.((((.((((((..(((.(((...(((((((.((((((((.(((((((((((((.((((((((.((...)).))))))))...)))).....))))))))).)))))))).)))))))..))).)))))).))).))))))))).....	(-48.4000015258789)

>_Schisto_mansoni.Chr_5(-):1982413-1982511
                    TCCCTTGTTCGACTGTGATGT	18 (1)
                    TCCCTTGTTCGACTGTGATGTG	2 (1)
                    TCCCTTGTTCGACTGgGAT	1 (1)
                    TCCCTTGTTCGACTGTGgT	1 (1)
                    TCCCTTGTTCGACTGTGATGTGT	2 (1)
                    TCCCTTGTTCGACTGTGATGTGTT	3 (1)
                    TCCCTTGTTCGACTGTGATG	5 (1)
                     CCCTTGTTCGACTGTGATGTG	1 (1)
                     CCCTTGTTCGACTGTGA	1 (1)
                     CCCTTGTTCGACTGTGATGT	4 (1)
                     CCCTTGTTCGACTGTGAcG	1 (1)
                     CCCTTGTTCGACTGTGATG	1 (1)
                     CCCTTGTTCGACTGTGAT	1 (1)
                     CCCTTGTTCGACTGTGcTGTG	1 (1)
                                                         cATCACAGCCGTGCTTAAG	3 (1)
                                                         aATCACAGCCGTGCTTAAG	1 (1)
                                                         TATCACAGCCGTGtTTAAGGGC	1 (1)
                                                         TATCACAGCCGTGCTTAAGG	602 (1)
                                                         TATCACAGCCGTGCTTAgG	1 (1)
                                                         TATCACAtaCGTGCTTAAG	1 (1)
                                                         cATCACAGCCGTGCTTAAGGG	1 (1)
                                                         TATCACAGCCGTGCTTAAGGG	46 (1)
                                                         gATCACAGCCGTGCTTAAGGGCT	1 (1)
                                                         TATCACAGCCGTGCTTAA	2 (1)
                                                         TATCACAGCCGTGCTTAAGGGCTcC	1 (1)
                                                         TATCACAGCCGTGCTTAAGGGCTTC	15 (1)
                                                         TATCACAGCCGTGCaTAAG	1 (1)
                                                         TATCACAGCCGTGCTTAAGGGC	61 (1)
                                                         TATCACAGCCGTGCTTAAGGaCTTC	5 (1)
                                                         TATCACAGCCGTGCTTAAGcG	2 (1)
                                                         TATCACAGCCGTGCTTAAGGaCT	4 (1)
                                                         TATCACAGCCGTGCTTAAGGGCTT	79 (1)
                                                         TATCACAGCCGTGCTTAAGGaC	3 (1)
                                                         TATCACAGCCGTGCTTAAGGGCT	73 (1)
                                                         cATCACAGCCGTGCTTAAGGGCT	1 (1)
                                                         TATCACAGCCGTGCTTAAGaGCTTC	2 (1)
                                                          ATCACAGCCGTGCTTAAGGaCT	6 (1)
                                                          ATCACAGCCGTGCTTAAGGGCTTC	1 (1)
                                                          ATCACAGCCGTGCTTAAGGaCTTC	18 (1)
                                                          ATCACAGCCGTGCTTAAGaGC	1 (1)
                                                          ATCACAGCCGTGCTTAAGGaCTT	1 (1)
                                                          ATCACAGCCGTGCTTAAGG	19 (1)
                                                          ATCACAGCCGTGCTTAAGGcC	1 (1)
                                                          ATCACAGCCGTGCTTAAGGGCTT	7 (1)
                                                          ATCACAGCCGTGCTTAAGGGC	4 (1)
                                                          ATCACAGCCGTGCTTAAGGGCaTC	2 (1)
                                                          ATCACAGCCGTGCTTAAGGGCTgC	1 (1)
                                                          ATCACAGCCGTGCTTAAGGGCTcC	1 (1)
                                                          gTCACAGCCGTGCTTAAGGGC	1 (1)
                                                          ATCACAGCCGTGCTTAAGGGCTTCG	2 (1)
                                                          ATCACAGCCGTGCTTAAGGGCT	2 (1)
                                                          ATCACAGCCGTGCTTAAGGaC	4 (1)
                                                          ATCACAGCCGTGCTTAAGGGCTTgG	1 (1)
                                                          ATCACAGCCGTGCTTAAGaGCTTC	3 (1)
                                                          tTCACAGCCGTGCTTAAGGG	1 (1)
                                                           TCACAGCCGTGCTTAAGGGCT	2 (1)
CAAACCAGGTTGTTGGCGCATCCCTTGTTCGACTGTGATGTGTTCGAAGTAAACTCATATCACAGCCGTGCTTAAGGGCTTCGTCAAAACTCTGAACAA
.....((((((.((((((...((((((..((.((((((((((.............)))))))))).))....))))))...))))))))).))).....	(-34.2200012207031)

>_Schisto_mansoni.Chr_5(-):1982488-1982650
                           GATGTAACCGCGACCAGTTC	1 (1)
                                      GACCAGTTCGTCATCCTTG	1 (1)
                                               GTCATCCTTGGATTGTGATTT	1 (1)
                                               GTCATCCTTGGATTGTGATTTTCC	1 (1)
                                               GTCATCCTTGGATTGTGATT	5 (1)
                                               GTCATCCTTGGATTGTGATTTT	1 (1)
                                               GTCATCCTTGGATTGTGATTTTCCG	1 (1)
                                                TCATCCTTGGATTGTGATTTTCC	1 (1)
                                                                                              cATCACAGTCCTGCTTAGGTGACG	1 (1)
                                                                                              TATCACAGTCCTGCTTAGGTGAC	88 (1)
                                                                                              TATCACAGTCCTGCTTAGaTGAC	1 (1)
                                                                                              TATCACAGTCCTGCTTAGGTGACGA	24 (1)
                                                                                              TATCACAGTCCTGCTTAGcTGA	1 (1)
                                                                                              TATCACAGTCCTGCTTAGtTGACG	1 (1)
                                                                                              cATCACAGTCCTGCTTAGGT	1 (1)
                                                                                              TATCACAGTCCTGCTTAGGT	116 (1)
                                                                                              TATCACAGTCCTGCTTAGGTGACG	89 (1)
                                                                                              TATCACAGTCCTGCTTAGG	55 (1)
                                                                                              TATCACAGTCCTGCTTAGGTGA	70 (1)
                                                                                              TATCACAGTCCTGCTTAGGTG	71 (1)
                                                                                              TATCACAGTCCTGCTTAGGgGACG	1 (1)
                                                                                               ATCACAGTCCTGCTTAGGT	7 (1)
                                                                                               ATCACAGTCCTGCTTAGGTG	10 (1)
                                                                                               ATCACAGTCCTGCTTAGGTGA	4 (1)
                                                                                               ATCACAGTCCTGCTTAGtgG	1 (1)
                                                                                               ATCACAGTCCTGCTTAGGTGACGA	4 (1)
                                                                                               ATCACAGTCCTGCTTAGGcGA	1 (1)
                                                                                               ATCACAGTCCTGCTTAGGTGACGAA	2 (1)
                                                                                               ATCACAGTCCTGCTTAGGgGACG	1 (1)
                                                                                               ATCACAGTCCTGCTTAGG	2 (1)
                                                                                               ATCACAGTCCTGCTTAGGgtACG	1 (1)
                                                                                               ATCACAGTCCTGCTTAGGTGcC	1 (1)
                                                                                               gTCACAGTCCTGCTTAGGTGA	1 (1)
                                                                                               ATCACAtTCCTGCTTAGGTGA	1 (1)
                                                                                               ATCACAGTCCTGCTTAGGTaA	1 (1)
                                                                                               ATCACAGTCCTGCTTAGGTGACG	6 (1)
                                                                                               ATCACAGTCCTGCTTAGGTGAC	5 (1)
ACCCGGCGTTGGGCACTTGACTTCTAAGATGTAACCGCGACCAGTTCGTCATCCTTGGATTGTGATTTTCCGAAATAAAATTTTATGAATAGAATATCACAGTCCTGCTTAGGTGACGAATTTCGCTGGTTAACCTTCGCAAACCAGGTTGTTGGCGCATCCC
.....((((..(..(((((..(((.(((...(((((((((..(((((((((.(((.((((((((((.(((....((((....)))).....))).)))))))))).....)))))))))))))))).)))))..))).).))..)))))..)..)))).....	(-55.5)

>_Schisto_mansoni.Chr_5(-):1982718-1982889
                                                cTGAAAGACTTGAGTAGTGAGACG	2 (1)
                                                 TGAAAGACTTGAGTAGTGAGcC	1 (1)
                                                 TGAtAGACTTGAGTAGTGA	1 (1)
                                                 TGAAAGACTTGAGTAGTGcGA	2 (1)
                                                 TGAAAGACTTGAGTAGTGAGgC	1 (1)
                                                 cGAAAGACTTGAGTAGTGAGACG	4 (1)
                                                 TGAAAGACTTGAGTAGTGgGACG	3 (1)
                                                 TGAAAGACTTGAGTAGTGAGgCG	1 (1)
                                                 TGAAAGACTTGAGTAGTGgG	2 (1)
                                                 TGAAAGACTTGAGTAGTGAGACGCT	5 (1)
                                                 gGAAAGACTTGAGTAGTGAGA	1 (1)
                                                 cGAAAGACTTGAGTAGTGAGA	1 (1)
                                                 TGAAAGACTTGAGTAGTGAG	207 (1)
                                                 TGAAAGACTTGAGTAGTGAagCG	1 (1)
                                                 TGAAAGACTTGAGTAaTGAGACG	1 (1)
                                                 TGAAAGACTTGAGTAGTGAtcCG	1 (1)
                                                 TGAAAGACTTGAGTAGTGAGACG	83 (1)
                                                 TGAAAGACTTGAGTAGTGcGACG	2 (1)
                                                 TGAAAGACTTGAGTAGTGAGAC	92 (1)
                                                 TGAAAcACTTGAGTAGTGAGACG	1 (1)
                                                 TGAAAGACTTGAGTAGTaAGACG	2 (1)
                                                 TGAAAGACTTGAGTAGTGAGcCG	7 (1)
                                                 TGAAAGACTTGAGTAGTGAGA	40 (1)
                                                 TGAAAGACTTGAGTAGTGAGACGC	184 (1)
                                                 TGAAAcACTTGAGTAGTGAG	1 (1)
                                                 TGAAAGACTTGAGTAGTGAGcaG	1 (1)
                                                 TGAAAGACTTGAGTAGTGAaA	1 (1)
                                                 TGAAAGACTTGAGTAGTGgGA	1 (1)
                                                 gtAAAGACTTGAGTAGTGAGACG	1 (1)
                                                 TGAAAGACTTGAGTAGTaAGA	1 (1)
                                                 TGAAAGACTTGAGTAGTGA	82 (1)
                                                  GAAAGACTTGAGTAGTGAcA	1 (1)
                                                  GAAAGACTTGAGTAGTGAGACGCTT	3 (1)
                                                  GAAAGACTTGAGTAGTGAGACGCaT	2 (1)
                                                  GAAAGACTTGAGTAGTGcGACG	1 (1)
                                                  GAAAGACTTGAGTAGTGAaACG	1 (1)
                                                  GAAAGACTTGAGTAGTGAGACGCT	2 (1)
                                                  GAAAGACTTGAGTAGTGAGACGgT	1 (1)
                                                  GAAAGACTTGAGTAGTGcG	1 (1)
                                                  GAAAGACTTGAGTAGTGAGcC	2 (1)
                                                  GAAAGACTTGAGTAGTGAGA	6 (1)
                                                  GAAAGACTTGAGTAGTGcGA	2 (1)
                                                  GAAAGACTTGAGTAGTGAGAC	14 (1)
                                                  GAAAGACTTGAGTAGTGAGcaG	1 (1)
                                                  GAAAGACTTGAGTAGTGgGACG	5 (1)
                                                  GAAgGACTTGAGTAGTGAGACG	1 (1)
                                                  GAAAGACTTGAGTAGTGAcAC	1 (1)
                                                  GAAAGACTTGAGTAGTGAGAtG	1 (1)
                                                  GAAAGACTTGAGTAaTGAGACG	1 (1)
                                                  GAAAGACTTGAGTAGTGAGACGC	22 (1)
                                                  GAAAGACTTGAGTAGTGAGcCG	12 (1)
                                                  GAAAGACTTGAGTAGTGAGcCGC	1 (1)
                                                  GAAAGACTTGAGTAGTGAGACG	5 (1)
                                                  GAAAGACTTGAGTAGTGA	1 (1)
                                                  GAAAGACTTGAGTAGTGtcACG	1 (1)
                                                  GcAAGACTTGAGTAGTGAGACG	1 (1)
                                                  GAAAGACTTGAGTAGTGgGAC	1 (1)
                                                  GAAAGACTTGAGTAGTGAGAaG	1 (1)
                                                  GAAAGACTTGAGTAGTGAG	10 (1)
                                                   AAAGACTTGAGTAGTGAGAC	6 (1)
                                                   AAAGACTTGAGTAGTGAGACGCTT	43 (1)
                                                   AAAGACTTGAGTAGTGAGACGCTTA	1 (1)
                                                   AAAGACTTGAGTAGTGAGACG	10 (1)
                                                   gAAGACTTGAGTAGTGAGACGC	2 (1)
                                                   gAAGACTTGAGTAGTGAGACGCT	1 (1)
                                                   AAAGACTTGAGTAGTGAGACGC	21 (1)
                                                   AAAGACTTGAGTAGTGAGACGCT	2 (1)
                                                    AAGACTTGAGTAGTGAGACG	2 (1)
                                                    AAGACTTGAGTAGTGAGACGC	2 (1)
                                                    AAGACTTGAGTAGTGAGACGCTT	1 (1)
                                                                   AGACGCTTACAGCGTGGTTT	1 (1)
                                                                        CTTACAGCGTGGTTTTTTCCC	1 (1)
                                                                          TACAGCGTGGTTTTTTCCCTcCG	1 (1)
                                                                                                  CGCCTCATACTGAGTCTTTC	4 (1)
                                                                                                  CGCCTCATACTGAGTCTTTCCC	4 (1)
                                                                                                  CGCCTCATACTGAGTCTTTCCCG	23 (1)
                                                                                                  CGCCTCATACTGAGTCTTT	5 (1)
                                                                                                  CGCCTCATACTGAGTCTTTCC	1 (1)
                                                                                                  CGCCTCATACTGAGTCTTTCCCGGC	3 (1)
                                                                                                   GCCTCATACTGAGTCTTTCCC	5 (1)
                                                                                                   GCCTCATACTGAGTCTTTCCCG	25 (1)
                                                                                                   GCCTCATACTGAGTCTTTCCCGGC	2 (1)
                                                                                                   GCCTCATACTGAGTCTTTCCCGG	1 (1)
                                                                                                   GaCTCATACTGAGTCTTTCCC	1 (1)
                                                                                                   GCCTCATACTGAGTCTTTC	1 (1)
                                                                                                    tCTCATACTGAGTCTTTCCC	1 (1)
                                                                                                    CCTCATACTGAGTCTTTCCCG	28 (1)
                                                                                                    CCTCATACTGAGTCTTTCCCGG	29 (1)
                                                                                                    CCTCATACTGAGTCTTTCCCGGC	3 (1)
                                                                                                    CCTCATACTGAGTCTTTCC	10 (1)
                                                                                                    CCTCATACTGAGTCTTTCCC	33 (1)
                                                                                                                                                        GTAATGCTGCACGATACCT	1 (1)
AGACTGGTGAAGTGCGCCATGTCCCTTGGTCTGTCTAGTCCGTTTGCCATGAAAGACTTGAGTAGTGAGACGCTTACAGCGTGGTTTTTTCCCTTCGGCGCCTCATACTGAGTCTTTCCCGGCTCACTGGCCTAACCGTCTGAGAAGGATTCGTAATGCTGCACGATACCTG
.....((((..(((((.(((((((((..(.(.((.(((.((((..(((..(((((((((.((((.((((.((((...((...((......))))..)))).)))))))))))))))))..)))..)).)).))))).).)..))..)))).....))).)))))..))))..	(-56.4000015258789)

>_Schisto_mansoni.Chr_5(+):4860464-4860570
          ATAGAGAGTGATTGGTGCAATA	1 (1)
                          GCAATATGATGAACACTgTCA	1 (1)
                          GCAATATGATGAACACTATC	1 (1)
                           acATATGATGAACACTATCAGATC	2 (1)
                           CAATATGATGAACACTATCAGAT	4 (1)
                           CAATATGATGAACACTATCAGATC	6 (1)
                           CAATATGATGAACACTATCAGATCC	12 (1)
                           CAATATGATGAACACTATCA	15 (1)
                           CAATATGATGAACACTATCAGA	14 (1)
                           acATATGATGAACACTATCAG	1 (1)
                           aAATATGATGAACACTATCAGATC	1 (1)
                           CAATATGATGAACACTATCAG	2 (1)
                                                              ATGGACAATGATGAGTGTG	1 (1)
                                                                GGACAATGATGAGTGTGTGcAT	1 (1)
                                                                GGACAATGATGAGTGTGTGcATA	1 (1)
                                                                GGACAATGATGAGTGTGTGTATAC	1 (1)
                                                                 GACAATGATGAGTGTGTGTATAC	2 (1)
                                                                 GACAATGATGAGTGTGTGTA	1 (1)
                                                                 GACAATGATGAGTGTGTGTATA	2 (1)
                                                                 GACAATGATGAGTGTGTGTATACG	2 (1)
                                                                                GTGTATAtGAGCTTTTTAACT	1 (1)
                                                                                  GTATACGAGCTTTTTAACTCT	1 (1)
                                                                                     TACGAGCTTTTTAACTCTGA	1 (1)
                                                                                      ACGAGCTTTTTAACTCTG	1 (1)
TGACTGAGTGATAGAGAGTGATTGGTGCAATATGATGAACACTATCAGATCCAACTTTGAGTATGGACAATGATGAGTGTGTGTATACGAGCTTTTTAACTCTGATT
.....((((..((((((((.....(((((.........(((((((((..((((((.....)).))))...)))).))))).)))))....)))))))))))).....	(-26.2999992370605)

>_Schisto_mansoni.Chr_6(-):18429516-18429632
                      GCCATTTTCCGCGATTGCCcTG	1 (1)
                      tCCATTTTCCGCGATTGCCTT	1 (1)
                      GCCATTTTCCGCGATTGCCTTGAT	1 (1)
                      GCCATTTTCCGCGATTGCCTTG	3 (1)
                       CCATTTTCCGCGATTGCCTTGA	14 (1)
                       CCATTTTCCGCGATTGCCTTG	23 (1)
                       CCATTTTCCGCGATTGCCTT	13 (1)
                       CCATTTTCCGCGATTGCCTTGATGA	2 (1)
                       CCATTTTCCGCGATTGCCTTGATG	2 (1)
                       CCATTTTCCGCGATTGCCTTGAT	6 (1)
                       CCATTTTCCGCGATTGCCT	12 (1)
                        CATTTTCCGCGATTGCCTTG	1 (1)
                                                                            gTAAGGCACGCGGTGAATGTC	2 (1)
                                                                            TgAAGGCACGCGGTGAATGT	1 (1)
                                                                             TAAGGCACGCGGTGgATGT	56 (1)
                                                                             TAAGGCACGCGGTGAgcGTC	20 (1)
                                                                             TAAGGCACGCGGTGAATGTCAT	40 (1)
                                                                             TAAGGCACGCGGTGAATGTCcTC	1 (1)
                                                                             TAAGGCACGCGGTGAATtTC	1 (1)
                                                                             TAAGGCACGCGGTcAATGTC	1 (1)
                                                                             TAAGGCACGCGGTGAATGTaA	9 (1)
                                                                             TAAGGCACGCGGTGAATGTgA	4 (1)
                                                                             TAAGGCACGCGGTGAAgGT	21 (1)
                                                                             TAcGGCACGCGGTGAATGTC	1 (1)
                                                                             TAAGGCACGCGGTGgATGTC	2 (1)
                                                                             TAAGGCACGCGGTGAATGcCAT	4 (1)
                                                                             atAGGCACGCGGTGAATGT	1 (1)
                                                                             TAAGGCACGCGGTGAtTGT	6 (1)
                                                                             TAAGGCACGCGGTGAAcGTCA	1 (1)
                                                                             TAAGtCACGCGGTGAATGTC	1 (1)
                                                                             TAAGGCACcCGGTGAATGTC	1 (1)
                                                                             TAAGGCACGCGGTGAATGTtA	7 (1)
                                                                             cAAGGCACGCGGTGAATGTC	5 (1)
                                                                             TAAGGCACGCGGTGAATGcCA	3 (1)
                                                                             TAAGGCACGCGGTGAtTGTC	4 (1)
                                                                             TAAGGCACGCGGTGAAcGTCAT	10 (1)
                                                                             TAAGGCACGCGGTGAATGTCA	1650 (1)
                                                                             TAAGGCACGCGGTGAATGTCAcC	6 (1)
                                                                             TAAGGCACGCGGTGAAgGTCAT	11 (1)
                                                                             TAAGGCACGCGGTGgATGTCA	1 (1)
                                                                             TAAGGCACGtGGTGAATGTC	2 (1)
                                                                             TAAGGCACaCGGTGAATGTC	2 (1)
                                                                             TAAGGCACaCGGTGAATGT	1 (1)
                                                                             TAAGGCACGCGGTagATGT	2 (1)
                                                                             TAAGGCACGCGGTGtATGT	9 (1)
                                                                             aAAGGCACGCGGTGAATGTC	3 (1)
                                                                             TAAGGCACGCGGTGAAgGTC	111 (1)
                                                                             TAAGGCACGCGGTGAATaTC	54 (1)
                                                                             TAAGGCACGCGGTGAgTGTCA	2 (1)
                                                                             TAAGGCACGCGGTGAATcTC	2 (1)
                                                                             TAAGGCACGCGGTGAATGTCATCC	5 (1)
                                                                             TAAGGCACGCGGTGcATGT	20 (1)
                                                                             TAAGGCACGCGGTGAATaTCA	1 (1)
                                                                             TAAGGCACGCGGTGAATGgCAT	1 (1)
                                                                             TAAGGCACGCGGTGAATGaCA	4 (1)
                                                                             TAAGGCACGCGGTGAATGTCATC	19 (1)
                                                                             TAAGGCACGCGGTGAATGT	184 (1)
                                                                             TAAGGCACGCGGTGAATGTCgT	1 (1)
                                                                             TAAGGCACGCGGTGAATGTCtT	1 (1)
                                                                             TAAGGCACGCGGTGAATGctA	2 (1)
                                                                             TAAGGCACGCGGTGAcgGTC	3 (1)
                                                                             TAAGGCACGCGtTGAATGTC	1 (1)
                                                                             TAAGGtACGCGGTGAATGTC	1 (1)
                                                                             TAAGGCACGCGGTGAAacTC	1 (1)
                                                                             TAAGGCACGCGGTGAATGaC	23 (1)
                                                                             TAAGGCACGCGGTGAtTGTCA	1 (1)
                                                                             TAAGGCACGCGGTGAATGTC	670 (1)
                                                                             TAAtGCACGCGGTGAATGTC	1 (1)
                                                                             TAAGGCACGCGGTGAAcGTC	264 (1)
                                                                             TAAGGCACGCGGTGAtaGTC	1 (1)
                                                                             TAAGGCACGCGGTGAATGTCcT	7 (1)
                                                                             TAAGGCACGCGGTGtATGTCA	1 (1)
                                                                             TAAGGCACGCGGTGAAcaTC	2 (1)
                                                                             TAAGGCACGCGGTGAATGTCAgC	7 (1)
                                                                             TAAGGCACGCGGTGAAacTCAT	1 (1)
                                                                             TAAGGCACGCGGTGAATGTCATCCA	1 (1)
                                                                             TAAGGCACGCGGTGAgTGTC	350 (1)
                                                                             TAAGGCACGCGGTGAATcT	4 (1)
                                                                             cAAGGCACGCGGTGAATGT	5 (1)
                                                                             TAAGGCACGCGGTGAATGTCcgC	55 (1)
                                                                             TAAGGCACGCGGTtAATGTC	2 (1)
                                                                             TAAGGCACGCGGTGAcTGTC	77 (1)
                                                                             TtAGGCACGCGGTGAATGTC	2 (1)
                                                                             TAgGGCACGCGGTGAATGTC	2 (1)
                                                                              AAGGCACGCGGTGAATGTCA	174 (1)
                                                                              AAtGCACGCGGTGAATGTC	1 (1)
                                                                              AAGGCACGCGGTGAATGgCAT	1 (1)
                                                                              AAGGCACGCGGTGAATGTCAT	2 (1)
                                                                              AAGGCACGCGGTGAtTGTC	1 (1)
                                                                              tAGGCACGCGGTGAATGTC	3 (1)
                                                                              AAGGCACGCGGTGAgTGTC	45 (1)
                                                                              AAGGCACGCGGTGAATGTCcT	1 (1)
                                                                              AAGGCACGCGGTGAATGTgA	1 (1)
                                                                              AAGGCACGCGGTGAATGTCATC	3 (1)
                                                                              AAGGCACGCGGTGAAcGTCAT	2 (1)
                                                                              AAGGCACGCGGTGAATGTC	65 (1)
                                                                              AAGGCACGCGGTGAATcTC	1 (1)
                                                                              AAGGCACGCGGTGAAgGTC	8 (1)
                                                                              AcGGCACGCGGTGAATGTC	1 (1)
                                                                              AAGGCACGCGGTGAATaTC	6 (1)
                                                                              AAGGCACGCGGTGAATGTCAcC	2 (1)
                                                                              AAGGCACGCGGTGAAgGTCAT	4 (1)
                                                                              AAGGCACGCGGTGAATGT	4 (1)
                                                                              AAGGCACGCGGTGAATGTCcgC	8 (1)
                                                                              AAGGCACGCGGTtAATGTC	1 (1)
                                                                              AAGGCACGCGGTGAATGcCAT	4 (1)
                                                                              AAGGCACGCGGTGAcTGTC	16 (1)
                                                                              AAGGCACGCGGTGAATGTCtT	1 (1)
                                                                                    CGCGGTGAgTGTCATCCAC	1 (1)
CATTATAAAGTCCGTTTTGTATGCCATTTTCCGCGATTGCCTTGATGAGTTATAAATATTATTCATAACAAAAATATTAAGGCACGCGGTGAATGTCATCCACGGAGCTTTAATCAT
.....((((((((((...(.(((.(((((.(((((..((((((((((.(((((.(((...))).))))).....))))))))))))))).))))).))).)))))).))))).....	(-36.0999984741211)

>_Schisto_mansoni.Chr_6(-):7366563-7366648
                   TAGCCATTTCCTCAGCAGC	2 (1)
                                               TGTCGACGATGCTTCTAATTC	1 (1)
                                               TGTCGACGATGCTTCTAAT	7 (1)
TGTAAGGCAGTTGGTGATCTAGCCATTTCCTCAGCAGCTTTTCTTAATGTCGACGATGCTTCTAATTCACCTTGTGCTGCTATTAC
.((((((((((.(((((..(((.....((.((.(((...........))).)).)).....)))..)))))....)))))).))))	(-21.8999996185303)

>_Schisto_mansoni.Chr_7(+):366994-367098
               ATTTGGTTAACATTCTACC	2 (1)
                                                                           GAAAGTGATTATATGATGA	9 (1)
GCTGATGGTTTTCACATTTGGTTAACATTCTACCTAGTAACAATATCATCGAATGAAATTCGTTTATACTAAAGTGAAAGTGATTATATGATGAAAACTAACATC
..((.((((((((((((.((((((...(((....((((((((((.((((...)))).))).))...)))))....)))..)))))).))).))))))))).))..	(-20.2999992370605)

>_Schisto_mansoni.Chr_7(-):9144476-9144581
            TTAGCTATGGAACTAATTA	1 (1)
              AGCTATGGAACTAATTACC	1 (1)
                 TATGGAACTAATTACCTAAG	2 (1)
                  ATGGAACTAATTACCTAAG	27 (1)
                  ATGGAACTAATTACCTAAGG	1 (1)
                  ATGGAACTAATTACCTAAGGTCC	1 (1)
                                                                  ACCGGTTTAACGATAATTC	3 (1)
                                                                  ACCGGTTTAtCGATAATTC	1 (1)
                                                                                       AAGTAATAGTAGTTGAAG	1 (1)
ATTATGATTACTTTAGCTATGGAACTAATTACCTAAGGTCCCTATTTGATAATACTAGAACTATGGACCGGTTTAACGATAATTCCAAAGTAATAGTAGTTGAAGG
.....(((((((...(((.(((((.((...(((...(((((.(((((..........))).)).)))))))).......)).))))).)))...))))))).....	(-20.1000003814697)

>_Schisto_mansoni.Chr_W(+):13298652-13298709
      ATAATAGCGAAgCGTATTC	2 (1)
      ATAATAGCGAcTCGTATTC	49 (1)
      ATAATAGCGAATCGTATTC	173 (1)
      ATAATAGCGAcTCGTATTCC	29 (1)
      tTAATAGCGAATCGTATTCC	1 (1)
      ATAATAGCGAATCGTATTCCA	6 (1)
      ATAATAGCGAAaCGTATTCC	1 (1)
      ATAATAGCGAcgCGTATTCC	1 (1)
      ATAATAGCGAATCGTATTCC	212 (1)
      ATAATAGCGccTCGTATTC	1 (1)
      ATAATAGCGAAcCGTATTC	1 (1)
      ATAATAGCGAtaCGTATTCC	1 (1)
      ATAATAGCGAtTCGTATTCC	20 (1)
      ATAATAGCGAtTCGTATTC	39 (1)
      ATAATAGCGAATCGTATTCCAaA	1 (1)
      ATAATAGCGAAgaGTATTCC	1 (1)
        AATAGCGAATCGTATTCCA	1 (1)
                                GGAAGGTGCTACGCTATTGT	4 (1)
                                GGAAGGTGCTACGCTATTGTC	1 (1)
                                GGAAGGTGCTACGCTATTG	1 (1)
ACTTTGATAATAGCGAATCGTATTCCAGAACTGGAAGGTGCTACGCTATTGTCGTTCG
.....((((((((((...((..(((((....)))))..))...)))))))))).....	(-20.5)

>_Schisto_mansoni.Chr_W(-):14119139-14119200
   tCTTGGCACTTTGGAATTGT	1 (1)
   ACTTGGCACTTTGGAATTGTCAC	1 (1)
   ACTTGGCACTTTGGAATTG	1 (1)
    CTTGGCACTTTGGAATTGTCA	115 (1)
    CTTGGCACTTTGGAATTGTaA	1 (1)
    tTTGGCACTTTGGAATTGTCA	5 (1)
    tTTGGCACTTTGGAATTGT	1 (1)
    tTTGGCACTTTGGAATTGTCAC	1 (1)
    CTTGGCACTTTGGAATTGTC	307 (1)
    aTTGGCACTTTGGAATTGTCA	10 (1)
    CTTGGCACTTTGGAATTGTCACAAG	2 (1)
    CTTGGCACTTTGGAATTGT	131 (1)
    CTTGGCACTTTGGAATTGTCAC	662 (1)
    gTTGGCACTTTGGAATTGT	1 (1)
    CTTGGCACTTTGGAATTGTCACA	243 (1)
    aTTGGCACTTTGGAATTGTCAC	3 (1)
    CTTGGCACTTTGGAATTGTCACAA	28 (1)
    aTTGGCACTTTGGAATTGT	1 (1)
     TTGGCACTTTGGAATTGTCAC	5 (1)
     TTGGCACTTTGGAATTGTCcC	1 (1)
     TTGGCACTTTGGAATTGTCACA	1 (1)
     TTGGCACTTTGGAATTGgaAC	1 (1)
     TTGGCACTTTGGAATTGTCA	2 (1)
      TGGCACTTTGGAATTGTC	1 (1)
      TGGCACTTTGGAATTGTtAC	1 (1)
      TGGCACTTTGGAATTGTCACAA	3 (1)
      TGGCACTTTGGAATTGTCAC	1 (1)
      TGGCACTTTGGAATTGTCACAAG	1 (1)
      TGGCACTTTGGAATTGTCACA	1 (1)
       GGCACTTTGGAATTGTCACA	1 (1)
                                     TGACAGTTACCAGGTGCCAAA	2 (1)
                                     TGACAGTTACCAGGTGCCAAACC	7 (1)
                                     TGACAGTTACCAGGTGCCA	15 (1)
                                     TGACAGTTACCAGGTGCCAA	20 (1)
                                     aGACAGTTACCAGGTGCCAAA	2 (1)
                                     TGACAGTTACCAGGTGCCAAACCG	9 (1)
                                     TGACAGTTACCAGGTGCCAAAC	5 (1)
                                      GACAGTTACCAGGTGCCAAACCG	7 (1)
                                      GACAGTTACCAGGTGCCcAAC	1 (1)
                                      GACAGTTACCAGGTGCCA	8 (1)
                                      GACAGTTACCAGGTGttAAA	1 (1)
                                      GACAGTTACCAGGTGCCggAC	1 (1)
                                      GACAGTTACCAGGTGCCAgAC	1 (1)
                                      GACAGTTACCAGGTGCCAAgC	1 (1)
                                      GACAGTTACCgGGTGCCAAAC	1 (1)
                                      GACAGTTACCAGGTGCCAAACC	17 (1)
                                      GACAGTTACCAGGTGCCAAA	6 (1)
                                      GACAGTTACCAGGTGCtAAAC	1 (1)
                                      GACAGTTACCAGGTGCCgA	1 (1)
                                      GACAGTTACCAGGTGCCAAAtC	1 (1)
                                      GACAGTTACCAGGTGCCAAAC	4 (1)
                                      GACAGTTACCAGGTGCCAccCC	2 (1)
                                      tACAGTTACCAGGTGCCAA	1 (1)
                                      GACAGTTACCAGGTGCacA	1 (1)
                                      GACAGTTACCAGGTGCCtA	4 (1)
                                      GACAGTTACCAGGTGCCAAACaG	1 (1)
                                       ACAGTTACCAGGTGCCAAAC	1 (1)
                                       ACAGTTACCAGGTGCCAAACC	3 (1)
CCAACTTGGCACTTTGGAATTGTCACAAGGTAAATTGTGACAGTTACCAGGTGCCAAACCGG
((...(((((((((.(((((((((((((......))))))))))).)))))))))))...))	(-30.1000003814697)

>_Schisto_mansoni.Chr_W(-):28744176-28744282
                      TTACAGTGCCGGAGATAGTATTC	1 (1)
                           GTGCCGGAGATAGTATTCC	1 (1)
                           GTGCCGGAGATAGTATTCCA	2 (1)
                             GCCGGAGATAGTATTCCAT	2 (1)
                             GCCGGAGATcGTATTCCAT	1 (1)
                                                        TGTGGTATCATTTGGCACA	2 (1)
                                                        TGTGGatTCATTTGGCACA	18 (1)
                                                        TGTGGatTCATTTGGCACAC	2 (1)
GTTCAGACTTTATTTCGCCTTATTACAGTGCCGGAGATAGTATTCCATTCACTTCATGTGGTATCATTTGGCACACTTCCGTAAACCTGATTGTTTAAAGTCAAGTT
.....(((((((..(((..((((....((((((((((((.(((..............))).)))).))))))))......))))...))).....))))))).....	(-21.5400009155273)

>_Schisto_mansoni.Chr_W(-):42763964-42764098
                                       GTGATTAATTTGATAAGGTAT	2 (1)
                                        TGATTAATTTGATAAGGTA	3 (1)
                                        TGATTAAcTTGATAAGGTAT	1 (1)
                                        TGATTAtaTTGATAAGGTAT	1 (1)
                                        TGATTAATTTGATAAGGTAT	22 (1)
                                        TGATTAATTTGATAAGGTATT	1 (1)
                                        TGATTAAggTGATAAGGTAT	1 (1)
                                        TGATTAAaTTGATAAGGTAT	1 (1)
                                         GATTAATTTGATAAGGTAT	5 (1)
                                          ATTAATTTGATAAGGTATTT	1 (1)
                                          ATTAATTTGATAAGGTATTTT	1 (1)
                                                        GTATTTTTTGCATAAAATTA	1 (1)
                                                                           ATGAATGATCAAATAATTGG	2 (1)
                                                                             GAATGATCAAATAATTGGCA	1 (1)
                                                                             GAATGATCAAATAATTGGC	23 (1)
GATTAACTCTTTTGAATCCATTCTAAATAATCTGATCATGTGATTAATTTGATAAGGTATTTTTTGCATAAAATTATGAATGATCAAATAATTGGCAGGGGATTATGAAAAAGGATGGTAAAAAAGGAGTCACAA
.....((((((((....(((((((..(((((((..((.(((.(...(((((((....(((..(((.....)))..)))....)))))))...).)))))))))))).....)))))))....)))))))).....	(-30.3999996185303)

>_Schisto_mansoni.Chr_W(-):52222272-52222412
                                  GTCGGTGAACCGAATCAAT	3 (1)
                                       TGAACCGAATCAATTGTAT	1 (1)
                                                                                            TGATTTCTCACTATTAAAA	18 (1)
ATTTCGCAAATAGTGTTATTCTTGCTTTATTTAAGTCGGTGAACCGAATCAATTGTATCACATCTATGTTCATAAATAGAATGGTATTTGTTTGATTTCTCACTATTAAAATGACATACTCACACATAATGTTTGCTCAAT
.....(((((((((((......((..((((((.(((.(((((...(((((((..((((((..(((((........))))).))))))....))))))).)))))))).)))))))).....))))....))))))).....	(-28.5)

>_Schisto_mansoni.SC_0013(-):2481279-2481372
                         GTTAATATGGTATGGCAAC	231 (1)
                         GTTAATATGGTATGGCAACA	9 (1)
                                  GTATGGCAACACATCTGTGC	1 (1)
                                               TCTGTGCCAGGCTATGCGTT	1 (1)
                                                  GTGCCAGGCTATGCGTTAGCG	2 (1)
TTGTTGTTGTTGTTAGTCTTGTTGTGTTAATATGGTATGGCAACACATCTGTGCCAGGCTATGCGTTAGCGGCAACTGACTGGTAACTGACTCT
.....(((((((..((((..((((((((((((((((.(((((.((....))))))).)))))..)))))).))))).))))..)))).)))...	(-32.2999992370605)

>_Schisto_mansoni.SC_0049(-):1017041-1017183
            ACTTTTGTTTATTTTATTTC	1 (1)
                                              TTTAGAAGATAGTAATTAA	2 (1)
                                                                          TAATTATCACATTCTACTAT	2 (1)
                                                                          TAATTATCACATTCTACTA	56 (1)
                                                                          TAATTATCACATTCTACTATG	3 (1)
                                                                          TAATTATCACATgCTACTA	1 (1)
                                                                                                 ACTTTGATATTGCCTTTATA	1 (1)
TAAATGCTTTCTACTTTTGTTTATTTTATTTCGGTGTCGGGTCATTTTTAGAAGATAGTAATTAATAACTTGTGTAATTATCACATTCTACTATGATACTTTGATATTGCCTTTATAATAAATTTTCTAAATGAACGCTTGAT
.....((.(((.......(((((((.((...((((((((.(((((...(((((....(((((((...(....).)))))))....)))))..)))))....))))))))....)).))))))).........))).)).....	(-21.9899997711182)

>_Schisto_mansoni.SC_0137(+):369428-369527
            ATCGGCAAGTCGGCTTTTA	1 (1)
                     TCGGCTTTTATTGCGCTCTGA	1 (1)
                      CGGCTTTTATTGCGCTgTGAG	1 (1)
                      CGGCTTTTATTGCGCTCTGAGcAA	1 (1)
                      CGGCTTTTATTGCGCTCTaAG	1 (1)
                      CGGCTTTTATTGCGCTCcG	1 (1)
                      CGGCTTTTATTGCGCTC	1 (1)
                      CGGCTTTTATTGCGCTCTG	28 (1)
                      CGGCTTTTATTGCGCTCTGgG	2 (1)
                      CGGCTTTTATTGCGCTCTGtG	2 (1)
                      CGGCTTTTATTGCGCTCTGAGAA	3 (1)
                      CGGCTTTTATTGCGCTCTGAGAAA	1 (1)
                      CGGCTTTTATTGCGCTCTGAtA	1 (1)
                      CGGCTTTTATTGCGCTCcGA	1 (1)
                      CGGCTTTTATTGCGCTCgGAGA	2 (1)
                      CGGCTTTTATTGCGCTaTGAG	1 (1)
                      CGGCTTTTATTGCGCTCTGAGgAA	1 (1)
                      CGGCTTTTATTGCGCTCTGAG	32 (1)
                      CGGCTTTTATTGCGCTCTGAaA	2 (1)
                      CGGCTTTTATTGCGCTCaG	1 (1)
                      CGGCTTTTATTGCGCTCacAG	1 (1)
                      CGGCTTTTATTGCGCTCTGAGtA	1 (1)
                      CGGCTTTTATTGCGCTCTGA	16 (1)
                      CGGCTTTTATTGCGCaCTG	1 (1)
                      CGGCTTTTATTGCGCTCcGAG	1 (1)
                      CGGCTTTTATTGCGCTCTGcG	1 (1)
                      CGGCTTTTATTGCGCTCTGAGgAAA	1 (1)
                      CGGCTTTTATTGCGCTCTGAGA	48 (1)
                      CGGCTTTTATcGCGCTCTG	1 (1)
                       GGCTTTTATTGCGCTCTGAG	1 (1)
                       GGCTTTTATTGCGCTCTGAGA	1 (1)
                                                         TaTGAGATCGCGATTAAAG	2 (1)
                                                          CTGAGATCGCGATTAAAaCTGG	1 (1)
                                                          CTGAGATCGCGATTAAAGCTG	2 (1)
                                                          CTGAGATCGCGATTAAAtCT	1 (1)
                                                          gTGAGATCGCGATTAAAGC	1 (1)
                                                           TGAGATCGCGATTAAAGgTG	1 (1)
                                                           TGAGATCGCGATTAAAGCTGGTT	111 (1)
                                                           cGAGATCGCGATTAAAGCTGGT	1 (1)
                                                           gGAGATCGCGATTAAAGCT	1 (1)
                                                           TGAGATCGCGATTAAAGCaGG	3 (1)
                                                           TGAGATCGCGATTAAAGtTGG	1 (1)
                                                           TGAGATCGCGATTAAAtCT	1 (1)
                                                           TGAGATCGCGATTAAAaCT	13 (1)
                                                           TGAGATCGCGATTAAAGCcGG	59 (1)
                                                           TGAGATCGCGATTAAAGCcGGTT	2 (1)
                                                           cGAGATCGCGATTAAAGCT	1 (1)
                                                           gGAGATCGCGATTAAAGCTGG	1 (1)
                                                           aGAGATCGCGATTAAAGCTGGTT	1 (1)
                                                           TGAGATCGCGATTAAAaCTGG	55 (1)
                                                           TGAGATCGCGATTAgAGCTGG	1 (1)
                                                           aGAGATCGCGATTAAAGCT	1 (1)
                                                           TGAGATCGCGATTAAAtCTGGT	1 (1)
                                                           aGAGATCGCGATTAAAGCTG	1 (1)
                                                           TGAGATCGCGATTAAAcCTGGTT	1 (1)
                                                           TGAGATCGCGATTAAAtCTGG	3 (1)
                                                           TGAGATCGCGATTAAAG	4 (1)
                                                           TGAGATCGCGATTAAAGCTGacT	1 (1)
                                                           TGAGATCGCGATTAAAGCcG	1 (1)
                                                           TGAGATCGCGATTAAcGCT	1 (1)
                                                           TGAGATCGCGcgTAAAGCT	1 (1)
                                                           TGAGATCGCGATTAAAcCTGG	64 (1)
                                                           TGAGATCGCGATTAAAGCcaG	1 (1)
                                                           TGAGATCGCGATTAAAcCTG	7 (1)
                                                           TGAGATCGCGATTAAAGtT	1 (1)
                                                           TGAGATCGCGAgTAAAGCT	1 (1)
                                                           TGAGATCGCGATTAAtcCTGG	1 (1)
                                                           TGAGATCGCGATTAAgaCT	2 (1)
                                                           TGAGATCGCGATcgAAGCT	1 (1)
                                                           TGAGATCGCGATTAAAGCacGT	1 (1)
                                                           TGAGATCGCGATTAAAGCcGGT	4 (1)
                                                           TGAGATCGCGATTAAAGCTaGT	1 (1)
                                                           TGAGATCGCGAaTAAAGCTGG	1 (1)
                                                           TGAGATCGCGAaTAAAGCT	1 (1)
                                                           TGAGATCGCGATTAAAGCTGG	1692 (1)
                                                           TGAGATCGCGATTAAAGC	20 (1)
                                                           TGAGATCGCGATTAAAaCTGGT	1 (1)
                                                           TGAGATCGCGATTAgAGCT	1 (1)
                                                           TGAGATCGCGATTAAAGgTGG	1 (1)
                                                           TGAGATCGCGATTAAAGCTGGTTT	30 (1)
                                                           TGAGATCGCGATTAAAGCTGGTTTT	13 (1)
                                                           TGAGATCGCGATTAAAaCTG	7 (1)
                                                           TGAGATCGCGATTAAgGCTG	1 (1)
                                                           TGAGATCGCGATTAAAGCT	2252 (1)
                                                           TGAGATCGCGATTAAAGCaGGT	1 (1)
                                                           TGAGATCGCGgTTAAAGCT	1 (1)
                                                           caAGATCGCGATTAAAGCT	1 (1)
                                                           TGAGATCGCGATTAAAGCTGGT	356 (1)
                                                           TGAGATCGCGcTTAAAGCTG	1 (1)
                                                           TGAGATCGCGtaTAAAGCT	1 (1)
                                                           TGAGATCGCGATTAAAGCgG	1 (1)
                                                           TGAGATCGCGATTAAAGCTG	498 (1)
                                                           TGAGATCGCGATTAAAGCTtG	1 (1)
                                                           TGAGATCGCGATTAAAGCTcG	1 (1)
                                                           TGAGATCGCGATTAAAGCacG	1 (1)
                                                           TGAGATCGCGATTAAAcCT	7 (1)
                                                            GAGATCGCGAaTAAAGCTG	1 (1)
                                                            GAGATCGCGATTAAAGCTcGTT	1 (1)
                                                            GAGATCGCGATTAAAatTGG	1 (1)
                                                            GAGATCGCGATTAAAGCT	34 (1)
                                                            GAGATCGCGATTAAAaCTGG	95 (1)
                                                            GAGATCGCGATTAAAGCcGGTT	3 (1)
                                                            GAGATCGCGATTAAcGCTGGT	1 (1)
                                                            GAGATCGCGATTAAAGCTGaTT	1 (1)
                                                            GAGATCGCGATTAAAGCgtG	1 (1)
                                                            GAGATCGCGgcTAAAGCTGG	4 (1)
                                                            GAGATCGCGATTAAAGtcGG	1 (1)
                                                            GAGATCGCGATTAAAGCaGGTT	1 (1)
                                                            aAGATCGCGATTAAAGCTGGT	1 (1)
                                                            GAGATCGCGATTAAAGCTaaT	1 (1)
                                                            GAGATCGCGgTTAAAGCTGGT	1 (1)
                                                            GAGATCGCGATTAAAGCTGGT	641 (1)
                                                            GAGATCGCGATTAAAGCgGGTT	2 (1)
                                                            GAGATCGCGATTAAAGtTGG	4 (1)
                                                            GAGATCGCGATTAAAGtTGGT	1 (1)
                                                            aAGATCGCGATTAAAGCTG	1 (1)
                                                            GAGATCGCGATTAAAGCacG	1 (1)
                                                            GAGATCGCGATTAAAGCTGGTgT	2 (1)
                                                            GAGATCGCGATTAAAGCTGG	810 (1)
                                                            GAGATCGCGATTAAAtCTGGT	1 (1)
                                                            GAGATCGCGATTAAAGCcG	5 (1)
                                                            GAGATCGCGATTAAAtCTG	1 (1)
                                                            GAGATCGCGATTAAAGCTGtT	2 (1)
                                                            GAGATCGCGtaTAAAGCTGG	3 (1)
                                                            GAGATCGCGATTAAAGCTGaT	1 (1)
                                                            GAGATCGCGAaTAAAGCTGG	1 (1)
                                                            GAGATCGCGATTAAAGCTGGTTTTC	3 (1)
                                                            GAGATCGCGATTAAAGCgGG	1 (1)
                                                            GAGATCGCGATTAAAGCTGGcT	1 (1)
                                                            GAGATCGCGATTAAAGgTGG	2 (1)
                                                            GAGATCGCGATTAAtcCTGG	1 (1)
                                                            GAGATCGCGATTAAAGCcaG	4 (1)
                                                            GAGATCGCGATTAAAGCaGG	9 (1)
                                                            GAGATCGCGATTAAAGCTG	287 (1)
                                                            GAGATCGCGATTAAAGCTGGTcT	2 (1)
                                                            GAGATCGCGcgTAAAGCTGGT	3 (1)
                                                            GAGATCGCGATTAAAGCTGGcTTT	1 (1)
                                                            GAGATCGCGATTAAAGCcGG	139 (1)
                                                            GAGATCGCGATTAAAGCTcG	1 (1)
                                                            GAGATCGCGATTAAAcCTGG	87 (1)
                                                            GAGATCGCGATTAAgGCTG	3 (1)
                                                            GAGATCGCGATTAAAGCTGGTT	186 (1)
                                                            GAGATCGCGgcTAAAGCTG	3 (1)
                                                            GAGATCGCGATTAAAGC	2 (1)
                                                            GAGATCGCGATTAAAGCTGGTTT	23 (1)
                                                            GAGATCGCGATTAAAGCTGGTTTT	10 (1)
                                                            GAGATCGCGATTAAAGCTtG	1 (1)
                                                            GAGATCGaGATTAAAGCTGG	1 (1)
                                                            GAGATCGCGATTAAAGCTaG	25 (1)
                                                            GAGATCGCGAcTAAAGCTGG	2 (1)
                                                            GAGATCGCGATTAAAGCcaGT	2 (1)
                                                            GAGATCGCGcgTAAAGCTG	2 (1)
                                                            GAGATCGCGATTAAAGaTGG	4 (1)
                                                            GAGATCGCGATTAAAGCTccT	1 (1)
                                                            GAGATCGCGATTAAAGCTGGTTcT	1 (1)
                                                            GAGATCGCGATTAAAcCTG	9 (1)
                                                            GAGATCGCGATTAAAGCTaGT	8 (1)
                                                            GAGATCGCGATTAAAGCTGGTTaT	2 (1)
                                                            GAGATCGCGATTAAAGCTGGTaT	1 (1)
                                                            GAGATCGCGATTAAgGCTGG	2 (1)
                                                            GAGATCGCGATTAAcGCTG	2 (1)
                                                            GgGATCGCGATTAAAGCTGGT	1 (1)
                                                            GAGATCGCGATTAAgaCTGG	4 (1)
                                                            GAGATCGCGATTAAAGCaG	2 (1)
                                                            GAGATCGCGATTAAAtCTGG	3 (1)
                                                            GAGATCGCGATTAAAGaTG	1 (1)
                                                            GAGATCGCGATTAAAaCTGGT	3 (1)
                                                            GAtATCGCGATTAAAGCTGGT	1 (1)
                                                            GAGATCGCGATTAAAGCTGacT	1 (1)
                                                            GAGATCGCGcgTAAAGCTGG	5 (1)
                                                            GAGATCGCGATTAAAGCaGGT	2 (1)
                                                            GAGATCGCGATTAAAGagGGT	1 (1)
                                                            GAGATCGCGATTAAAGCTGcaT	2 (1)
                                                            GAGATCGCGgcTAAAGCTGGT	2 (1)
                                                            GAGATCGCGATTAAAGCcGGT	17 (1)
                                                            GAGATCGCGATTAAtGCTG	1 (1)
                                                            GAGATCaCGATTAAAGCTGGTT	1 (1)
                                                            GAGATCGCGtaTAAAGCTG	1 (1)
                                                             AGATCGCGATTAAAGCTGGT	6 (1)
                                                             AGATCGCGATTAAAGCTGGTTTTC	1 (1)
                                                             AGATCGCGATTAAAGCTGGTT	1 (1)
                                                             AGATCGCGATTAAAGCTGG	7 (1)
                                                               ATCGCGATTAAAGCTGGTT	1 (1)
                                                                TCGCGATTAAAGCTGGTTTgC	1 (1)
TTAAACTTTCAGATCGGCAAGTCGGCTTTTATTGCGCTCTGAGAAAATTTATTGTCATCTGAGATCGCGATTAAAGCTGGTTTTCCATTTGTGAGCAACA
.....(((.(((((.((.((..(((((((.((((((.(((.(((..((.....))..))).))).)))))).)))))))..)).))))))).))).....	(-33)

>_Schisto_mansoni.SC_0156(+):303042-303149
                   ACTAATTTCCTTTAAGTAA	2 (1)
                                                                       CTTAATACAAACGGAATTATA	22 (1)
                                                                       CTTAATACAAACGGAATTAT	26 (1)
TAATTTCTGATTCGTCTAGACTAATTTCCTTTAAGTAATATGTTTTGTTCAAGTTCCCTTGAATGCTTGCACTTAATACAAACGGAATTATAGACAATTCAGATTAAG
.....(((((...(((((...(((((((.(((..(((.(((((..((((((((....))))))))...)))..)).)))))).))))))))))))...))))).....	(-21.2999992370605)

>_Schisto_mansoni.SC_0218(+):291338-291439
                      TAGCCGTCAGGGTCTGATT	1 (1)
                        GCCGTCAGGGTCTGATTTG	12 (1)
                                                                CGATTTTGACGATAACCTA	2 (1)
GCAATCTGTCTTATTTCCGTGTTAGCCGTCAGGGTCTGATTTGTCATGTGTAAACAGCCGTTGTCGATTTTGACGATAACCTATGGTAGTAGAGTAGCTTAA
.....(((..(((((.((((((((..((((((((((.(((......(((....)))......))))))))))))).))))..)))).)))))..))).....	(-26.7000007629395)

>_Schisto_mansoni.SC_0309(-):60872-61014
                                            TTTTTTGGAAGAACACTGC	2 (1)
                                                                                   CGTAATCATCTTTTAAAAAAT	1 (1)
                                                                                     TAATCAagTTTTAAAAAATTA	1 (1)
                                                                                     TAATCATCTTTTAAAAAATTA	83 (1)
                                                                                     TAATCATCTTTTAAAAAATT	21 (1)
                                                                                     TAATCATCTTTTAAAAAATTAT	6 (1)
                                                                                                   AAAATTATGGAAGATTTCG	1 (1)
CAACAGGTTTGTCTATTTAACCAGCTATCACAGTTTACCATTTATTTTTTGGAAGAACACTGCGACGTTTATCACCAGACACTCGTAATCATCTTTTAAAAAATTATGGAAGATTTCGCGTATTTGAGGCATACGACCATTTC
.....(((((((((.........((......(((((.((((..(((((((((((((....(((((.((((......))))..)))))....))))))))))))).)))).)))))..)).......)))))...)))).....	(-29.5900001525879)

>_Schisto_mansoni.SC_0097(+):1238218-1238321
              TCGTATCTCCTTCTATTCCCC	1 (1)
               CGTATCTCCTTCTATTCCCCGGC	1 (1)
               CGTATCTCCTTCTATTCCCCGG	1 (1)
                GTATCTCCTTCTATTCCCCGGC	3 (1)
                GTATCTCCTTCTATTCCCCGG	2 (1)
                 TATCTCCTTCTATTCCCCG	1 (1)
                 TATCTCCTTCTATTCCACGG	1 (1)
                 TATCTCCTTCTATTCCCCGG	519 (1)
                 TTTCTCCTTCTATTCCCCGG	2 (1)
                 TATCTCCTTCTATTCCTCGG	1 (1)
                   TCTCCTTCTATTCCCCGGC	6 (1)
                     TCCTTCTATTCCCCGGCCTGT	2 (1)
                     TCCTTCTATTCCCCGGCAT	1 (1)
                     TCCTTCTATTCCCCGGCCT	1 (1)
                      CCTTCTATTCCCCGGCCTGT	1 (1)
                                                            ACCCGGGTGAAGGAGGATG	25 (1)
GTTATTCTTTTTTTTCGTATCTCCTTCTATTCCCCGGCCTGTAGCTCTTCCAGAGTTACTACCCGGGTGAAGGAGGATGGTTGGGTATGAGATTAGAGACCACG
.....(((((..((((((((((((((((.((((((((...(((((((.....)))))))...))))).)))..)))).))..))))))))))..))))).....	(-41.5)

>_Schisto_mansoni.Chr_6(-):6665875-6665955
     ATTCTATAAAAAAAATTCCA	1 (1)
      TTCTATAAAAAAAATTCCAA	83 (1)
                                                          TGATTTTTTTGATGGAATT	5 (1)
ACATTATTCTATAAAAAAAATTCCAAGTGTTGATGTTCGTAAAAATGTAATCAATGCTTGATTTTTTTGATGGAATTACAT
.....(((((((.((((((((..(((((((((((...(((....)))..))))))))))))))))))).))))))).....	(-21.6000003814697)

>_Schisto_mansoni.Chr_4(-):19959258-19959358
                     TAACCCTGTAGACCCGAGTTTG	2 (1)
                     GAACCCTGTAGACCCGAGTT	1 (1)
                     GAACCCTGTAGACCCGAGTTT	2 (1)
                     GAACCCTGTAGACCCGAGTTTGGAT	2 (1)
                     GAACCCTGTAGACCCGAGTCT	1 (1)
                     GAACCCTGTAGACCCGAGTTTGCA	1 (1)
                     GAACCCTGTAGACCCGAGCTT	1 (1)
                     CAACCCTGTAGACCCGAGTTTG	1 (1)
                     GAACCCTGTAGACCCGGGTTT	1 (1)
                     AAACCCTGTAGACCCGAGTTTG	4 (1)
                      AACCCTGTAGACCCGAGTTTGGA	12784 (1)
                      CACCCTGTAGACCCGAGTT	4 (1)
                      AACCCTGTAGACCCGAGTTTGGATG	17 (1)
                      GACCCTGTAGACCCGAGTTTGG	2 (1)
                      AACCCTGTAGACACGAGTT	1 (1)
                      AACCCCGTAGACCCGAGTT	1 (1)
                      CACCCTGTAGACCCGAGTTTG	34 (1)
                      TACCCTGTAGACCCGAGTTT	11 (1)
                      CACCCTGTAGACCCGAGTTTGGA	2 (1)
                      AACCCTGTAGATCCGAGTTTG	1 (1)
                      GACCCTGTAGACCCGAGTT	8 (1)
                      GACCCTGTAGACCCGAGTTTG	144 (1)
                      CACCCTGTAGACCCGAGTTT	7 (1)
                      GACCCTGTAGACCCGAGTTTGGA	2 (1)
                      AACCCTGTAGACCCGAGTTTGGAT	137 (1)
                      AACCCTGTAGACCCGAGGTTG	1 (1)
                      TACCCTGTAGACCCGAGTTTG	91 (1)
                      AACCCTGTAGACCCGAGTTTGG	207 (1)
                      CCCCCTGTAGACCCGAGTTTG	26 (1)
                      CCCCCTGTAGACCCGAGTTTGGA	1 (1)
                      AACCCTGTAGACCCGAGTT	1161 (1)
                      AACCCTGTAGACCCGAGTTTG	2584 (1)
                      AACCCTGTAGACCCGAGTTT	784 (1)
                      ATCCCTGTAGACCCGAGTTT	1 (1)
                      ATCCCTGTAGACCCGAGTTTG	3 (1)
                      GACCCTGTAGACCCGAGTTT	19 (1)
                       GCCCTGTAGACCCGAGTTTG	1 (1)
                       ACCCTGTAGACCCGAGTTTGG	3 (1)
                       ACCCTGTAGACCCGAGTTTG	4 (1)
                       ATCCTGTAGACCCGAGTTTG	2 (1)
                       ACCCTGTAGACCCGAGTTTGGAT	1 (1)
                       ACCCTGTAGACCCGAGTTTGGA	27 (1)
                        CCCTGTAGACCCGAGTTTG	1 (1)
                        CCCTGTAGACCCGAGTTTGGA	4 (1)
                         CCTGTAGACCCGAGTTTGGA	3 (1)
                                                         CAAATTCGAGTCTATAAGGA	1 (1)
                                                          AAATTCGAGTCTATAAGGA	21 (1)
                                                          AAATTCGAGTCTATAAGGAAAAAT	7 (1)
                                                          AAATTCGAGTCTATAAGGAA	27 (1)
                                                          CAATTCGAGTCTATAAGGA	1 (1)
                                                          AAATTCGAGTCTATAAGGAAAA	1 (1)
AATAATTTGATTCCTCAGTATGAACCCTGTAGACCCGAGTTTGGATGCAGTCAGATGCAAATTCGAGTCTATAAGGAAAAATACTTTGGAAGTAGACATCT
.....((((.((((..(((((...((.(((((((.((((((((.((........)).)))))))).))))))).))....)))))..)))).)))).....	(-31.5)

>_Schisto_mansoni.Chr_W(-):42513103-42513270
                      TAGTCTTTTCATACTTCCC	1 (1)
                              GCATACTTCCCAATAGGCCAT	2 (1)
                              GCATACTTCCCAATAGGCCA	2 (1)
                              GCATACTTCCCAATAAGCCA	1 (1)
                              GCATACTTCCCAATAGGCCATAG	1 (1)
                              GCATACTTCCCTATAGGCC	1 (1)
                              GCATACTTCCCAATAGGCCCT	1 (1)
                              GCATACTTCCCAATAGGGCAT	1 (1)
                              GCATACTTCCCAATAAGCC	1 (1)
                              GCATACTTCCCAATAGGCCATA	2 (1)
                              GCATACTTCCCAATAGCCCAT	1 (1)
                              GCATACTTCCCAATAGGCC	2 (1)
                               TATACTTCCCAATAGGCCAT	1 (1)
                               CATACTTCCCAATAGGCCATAG	5 (1)
                               CATACTTCCCAATAGGCCATA	34 (1)
                               CATACTTCCCAATAGGCCAT	20 (1)
                                                                                                GAAAAACTAGTACTGAGTAAC	1 (1)
                                                                                                GAAAAACTAGTACTGAGTAACCT	1 (1)
                                                                                                             TGAGTAACTTATGGAATGT	1 (1)
                                                                                                                     ATATGGAATGTTGTGAAGTATGTG	2 (1)
                                                                                                                      CGTGGAATGTTGTGAAGTATGTG	1 (1)
                                                                                                                       ATGGAATGTTGTGAAGTGT	1 (1)
                                                                                                                       ATGGAATGTTGTGAAGTATGTGCT	1 (1)
                                                                                                                       ATGGAATGTTGTGAAGTAAGT	1 (1)
                                                                                                                       GTGGAATGTTGTGAAGTATGTGCTC	1 (1)
                                                                                                                       ATGGAATGTTGTGAAGTATGTG	1 (1)
                                                                                                                       ATGGAATGTTGTGAAGTCTGTG	1 (1)
                                                                                                                       CTGGAATGTTGTGAAGTATGTG	1 (1)
                                                                                                                        TGGAATGTTGTGAAGTACG	6 (1)
                                                                                                                        TGGAATGTTGTGAAGTATGTGC	1750 (1)
                                                                                                                        TGGAATGTTGTGAAGTATGTGCCC	22 (1)
                                                                                                                        GGGAATGTTGTGAAGTATGTG	3 (1)
                                                                                                                        TGGAATGTTGTGAAGTATGTGCTCG	111 (1)
                                                                                                                        TGGAATGTTGTGAACTATG	1 (1)
                                                                                                                        TGGAATGTTGTGAAGTACGTGCTC	2 (1)
                                                                                                                        TGGAATGTTGTGAAGTATG	609 (1)
                                                                                                                        AGGAATGTTGTGAAGTATGTGCTC	1 (1)
                                                                                                                        CGGAATGTTGTGAAGTATGTGCTC	3 (1)
                                                                                                                        TGGAATGTTGTGAAGTATGTAC	1 (1)
                                                                                                                        AGGAATGTTGTGAAGTATGT	2 (1)
                                                                                                                        TGGAATGTTGTGAAGTAGG	1 (1)
                                                                                                                        TGGAATGTTGTGAAGTACGTGC	1 (1)
                                                                                                                        TGGAATGTTGTGAAGTCTGTG	11 (1)
                                                                                                                        TGGAATGTTGTGAAGTATGGGC	1 (1)
                                                                                                                        TGGAATGTTGTGAAGTATGT	459 (1)
                                                                                                                        TGGAATGTTGTGAAGTATGCG	7 (1)
                                                                                                                        TGGAATGTTGTGAAGTAGGTG	9 (1)
                                                                                                                        CGGAATGTTGTGAAGTATGTG	19 (1)
                                                                                                                        TGGAATGTTGTGAAGTATGGG	6 (1)
                                                                                                                        TGGAATGTTGTGAAGTACATG	1 (1)
                                                                                                                        TGGAATGTTGTGAAGTATGTGCT	75 (1)
                                                                                                                        TGGAATGTTGTGAAGTGTG	18 (1)
                                                                                                                        GGGAATGTTGTGAAGTATG	1 (1)
                                                                                                                        TGGAATGTTGTGAAGTATGTGCTGG	1 (1)
                                                                                                                        TGGAATGTTGTGAAGTAAGTGCTC	1 (1)
                                                                                                                        TGGAATGTTGTGAAGTAAGT	2 (1)
                                                                                                                        CGGAATGTTGTGAAGTATGT	2 (1)
                                                                                                                        ACGAATGTTGTGAAGTATGTGCT	1 (1)
                                                                                                                        TGGAATGTTGTGAAGTAAG	2 (1)
                                                                                                                        TGGAATGTTGTGAAGTATGAG	3 (1)
                                                                                                                        TGGAATGTTGTGAAGTTTGTG	1 (1)
                                                                                                                        TGGGATGTTGTGAAGTATGTG	1 (1)
                                                                                                                        TGGAATGTTGTGAAGTACGTG	7 (1)
                                                                                                                        TGGAATGTTGTGAAGTATGTGCTC	76 (1)
                                                                                                                        TGGAATGTTGTGAAGTCTGT	2 (1)
                                                                                                                        TGGAATGTTGTGAAGTATATG	6 (1)
                                                                                                                        TGGAATGTTGTGAAGTAGGTGCTC	2 (1)
                                                                                                                        TGGAATGTTGTGAAGTATCTG	3 (1)
                                                                                                                        TGGAATGTTGTGAAGCATGTG	1 (1)
                                                                                                                        TGGAGTGTTGTGAAGTATG	1 (1)
                                                                                                                        TGGAATGTTGTGAAGTATGTGCGC	34 (1)
                                                                                                                        CGGAATGTTGTGAAGTATGTGCT	1 (1)
                                                                                                                        TGGAATGTTGTGAAGGATGTG	2 (1)
                                                                                                                        TGGAATGTTGTGAAGTATGTG	636 (1)
                                                                                                                        ACGAATGTTGTGAAGTATGTG	13 (1)
                                                                                                                        TGGAATGTTGTGAAGTAAGTG	3 (1)
                                                                                                                        TGGAATGTTGTGAAGTATACG	1 (1)
                                                                                                                        TGGAATGTTGTGAAGTATGTGCAC	2 (1)
                                                                                                                        TGGAATGTTGTGAAGTATGTGTCC	2 (1)
                                                                                                                        AGGAATGTTGTGAAGTATG	2 (1)
                                                                                                                        TGGAATGTTGTGAAGTATTGG	1 (1)
                                                                                                                        ACGAATGTTGTGAAGTATGTGC	2 (1)
                                                                                                                        GGGAATGTTGTGAAGTATGTGCTC	1 (1)
                                                                                                                        TCGAATGTTGTGAAGTATG	1 (1)
                                                                                                                        TGGAATGTTGTGAAGGCTG	1 (1)
                                                                                                                        TGGAATGTTGTGAAGTATATGC	1 (1)
                                                                                                                         GGAATGTTGTGAAGTATGTCC	1 (1)
                                                                                                                         GGAATGTTGTGAAGTAGGTG	18 (1)
                                                                                                                         GGAATGTTGTGAAGTTTGT	2 (1)
                                                                                                                         GGAATGTTGTGAAGTAGTTG	1 (1)
                                                                                                                         GGAATGTTGTGAATTATGTG	1 (1)
                                                                                                                         GGAGTGTTGTGAAGTATGTG	1 (1)
                                                                                                                         GGAATGTTGTGAAGTATGTGCGC	72 (1)
                                                                                                                         GGAATGTTGTGAAGTAGGTGCTC	5 (1)
                                                                                                                         GGAATGTTGTGAAGTATGTAC	1 (1)
                                                                                                                         GGAATGTTGTGAAGTAT	1 (1)
                                                                                                                         GGAATGTTGTGAAGTATGTGCAC	7 (1)
                                                                                                                         GGAATGTTGTGAAGTATACG	3 (1)
                                                                                                                         GGAATGTTGTGAAGTGTGT	1 (1)
                                                                                                                         GGAATGTTGTGAAGTAAGTG	13 (1)
                                                                                                                         GGAATGTTGTGAAGTATATG	9 (1)
                                                                                                                         GGAATGTTGTGAAGTATGTACT	1 (1)
                                                                                                                         GGAATGTTGTGAAGTATGTTC	1 (1)
                                                                                                                         GGAATGTTGTGAAGTATTT	1 (1)
                                                                                                                         GGAATGTTGTGAAGTCGGTG	1 (1)
                                                                                                                         GGCATGTTGTGAAGTATGTG	1 (1)
                                                                                                                         GGAATGTTGTGAAGTTTGTG	2 (1)
                                                                                                                         GGAATGTTGTGAAGTACATGC	1 (1)
                                                                                                                         GGAATGTTGTGAAGTATTTG	6 (1)
                                                                                                                         GGAATGTTGTGAAGTATGTGCTCG	4 (1)
                                                                                                                         GGAATGTTGTGAAGTATGGG	6 (1)
                                                                                                                         GGAATGTTGTGAAGTATGTGCCC	54 (1)
                                                                                                                         GGAATGTTGTGAAGTATGTG	49 (1)
                                                                                                                         GGAATGTTGTGAAGTATCTGCTC	1 (1)
                                                                                                                         GGAATGTTGTGAAGTATCTG	4 (1)
                                                                                                                         GGAATGTTGTGAAGGATGTG	1 (1)
                                                                                                                         GGAATGTTGTGAAGTATGTGCTC	9 (1)
                                                                                                                         GGAATGTTGTGAAGTAAGTGCTC	2 (1)
                                                                                                                         GGAATGTTGTGAAGTATGTGGT	1 (1)
                                                                                                                         GGAATGTTGTGAAGTAACTG	1 (1)
                                                                                                                         CGAATGTTGTGAAGTATGTG	1 (1)
                                                                                                                         GGAATGTTGTGAAGTATGTGCT	7 (1)
                                                                                                                         GGGATGTTGTGAAGTATGTG	1 (1)
                                                                                                                         GGAATGTTGTGAAGTCTGT	9 (1)
                                                                                                                         GGAATGTTGTGAAGTCTGTG	30 (1)
                                                                                                                         GGAATGTTGTGAAGTACGTG	15 (1)
                                                                                                                         GGAATGTTGTGAAGTATATGCT	1 (1)
                                                                                                                         GGAATGTTGTGAAGTATGT	59 (1)
                                                                                                                         GGAATGTTGTGAAGTATG	13 (1)
                                                                                                                         GGAATGTTGTGAAGTACAT	1 (1)
                                                                                                                         GGAATGTTGTGAAGTACGTGCTC	1 (1)
                                                                                                                         GGAATGTTGTGAAGTATTGG	2 (1)
                                                                                                                         GGAATGTTGTGAAGTATGCACTC	3 (1)
                                                                                                                         GGAATGTTGTGAAGTATCAG	1 (1)
                                                                                                                         GGAATGTTGTGAAGTCTGTGC	1 (1)
                                                                                                                         GGAATGTTGTGAAGTATGTGTCC	2 (1)
                                                                                                                         GGAATGTTGTGAAGAATGTG	1 (1)
                                                                                                                         AGAATGTTGTGAAGTATGTG	2 (1)
                                                                                                                         TGAATGTTGTGAAGTATGTG	2 (1)
                                                                                                                         GGAATGTTGTGAAGTATGTGC	106 (1)
                                                                                                                         GGAATGTTGTGAAGTATATGC	1 (1)
                                                                                                                         GGAATGTTGTGAAGTATGAG	4 (1)
                                                                                                                           AATGTTGTGAAGTATGTGC	1 (1)
TTATACTTATTGTAATTTCTTCTAGTCTTTGCATACTTCCCAATAGGCCATAGAGTAATTTAATACTCTACTAGTTTTTTATTAGAAAAAAAGAATGAAAAACTAGTACTGAGTAACTTATGGAATGTTGTGAAGTATGTGCTCGACTGGGACCAGTCTGCAAATGAG
.....((((((((((((..((((((((..((((((((((.(((((..((((.((((.......((((((((((((((((((((..........)))))))))))))))..)))))))))))))..))))).))))))))))...))))))))..))).))).))))))	(-56.2099990844727)

>_Schisto_mansoni.Chr_W(+):22875647-22875744
                      TTGAAAGACGATGGTAGTGAGA	1 (1)
                      GTGAAAGACGATGGTAGTGAGAAG	1 (1)
                      ATGAAAGACGATGGTAGTGA	1 (1)
                      ATGAAAGACGATGGTAGTGAGA	4 (1)
                      GTGAAAGACGATGGTAGTGAGAT	2 (1)
                      CTGAAAGACGATGGTAGTGA	1 (1)
                      GTGAAAGACGATGGTAGAGAGA	1 (1)
                      ATGAAAGACGATGGTAGTGAGATGC	1 (1)
                      ATGAAAGACGATGGTAGTGAG	4 (1)
                       TGAAAGACGATGGTAGTGGGATGCC	1 (1)
                       TGAAAGACGATGGTAGT	3 (1)
                       TGAAAGACGATGGTAGTGACATG	1 (1)
                       TGAAAGACGATGGTAGTGCGA	7 (1)
                       AGAAAGACGATGGTAGTGAGATG	5 (1)
                       TGAAAGACGATGGTAGTGAG	1696 (1)
                       GGAAAGACGATGGTAGTGAG	5 (1)
                       TGAAAGACGATGGTAGTGCGATGC	1 (1)
                       TGAAAGACGATGGTAGTGCGATGCC	2 (1)
                       TGAAAGACGATGGTAGGGAGATG	1 (1)
                       TGAAAGACGATGGTAGTGACA	4 (1)
                       TGAAAGACGATGGTAGTGAGATGGC	4 (1)
                       AGAAAGACGATGGTAGTGAG	7 (1)
                       TGAAAGACGATGGTAGTGGGAT	11 (1)
                       AGAAAGACGATGGTAGTGA	4 (1)
                       TGAAAGACGATGGTAGTGAAGTG	1 (1)
                       TGAAAGACGATGGTAGTGA	960 (1)
                       TGAAAGACGATGGTAGTGCGATG	3 (1)
                       TGAAAGACGATGGTAGTTAGA	2 (1)
                       TGAAAGACGATGGTAGTGAGTTG	2 (1)
                       TGAAAGACGATGGTAGTGAGATGAC	10 (1)
                       TGAAAGACGATGGTAGTGAGATTC	3 (1)
                       TGAAAGACGATGGTAGAGA	7 (1)
                       GTAAAGACGATGGTAGTGAGAT	1 (1)
                       TGAAAGACGATGGTAATGAG	12 (1)
                       GTAAAGACGATGGTAGTGAGATG	1 (1)
                       CGAAAGACGATGGTAGTGAGAT	13 (1)
                       TGAAAGACGATGGTAGTGGG	7 (1)
                       TGAAAGACGATGGTAGTGGGA	4 (1)
                       TGAAAGACGATGGTAGTGTG	4 (1)
                       GTAAAGACGATGGTAGTGAG	4 (1)
                       TGAAAGACGATGGTAGTCA	2 (1)
                       TGAAAGACGATGGTAGTGGAA	3 (1)
                       TGAAACACGATGGTAGTGA	1 (1)
                       TGAAAGACGATGGTAGTAGG	2 (1)
                       AGAAAGACGATGGTAGTGAGAT	2 (1)
                       TGAAAGACGATGGTAGGGAG	8 (1)
                       TGAAGGACGATGGTAGTGAGAT	1 (1)
                       TGAAAGACGATGGTAGTAAGATG	8 (1)
                       GGAAAGACGATGGTAGTGAGAT	4 (1)
                       TGAAAGACGATGGTAGTGAAATG	5 (1)
                       TAAAAGACGATGGTAGTGAGA	2 (1)
                       TGAAAGACGATGGTAGTGAAAT	3 (1)
                       TGAAAGACGATGGTAGTGCGAT	2 (1)
                       GGAAAGACGATGGTAGTGAGA	3 (1)
                       TGAAAGACGATGGTAGTGAGGCGC	3 (1)
                       TGACAGACGATGGTAGTGAG	1 (1)
                       TGAAAGACGATGGTAGTCTGA	1 (1)
                       TGAAAGACGCTGGTAGTGAGA	1 (1)
                       TGAAAGACGATGGTAGTGCG	13 (1)
                       TGAAAGACGATGGTAGCGAGA	6 (1)
                       TGAAAGACGATGGTAGTGAGAGG	3 (1)
                       TGAAAGACGATGGTAGTGAGGT	1 (1)
                       TGAAGGACGATGGTAGTGAG	1 (1)
                       CGAAAGACGATGGTAGTGAGATG	24 (1)
                       TGAGAGACGATGGTAGTGAGA	1 (1)
                       TGAAAGACGATGGTAGTGAGAT	1214 (1)
                       TGAAAGACGATGGTAGAGAG	6 (1)
                       CAAAAGACGATGGTAGTGAGAT	1 (1)
                       TGAAAGACGATGGTAGTAAGA	5 (1)
                       TGAAAGACGATGGTAGTGAGGTG	5 (1)
                       TGAAAGACGATGGTAGTGAGA	2560 (1)
                       TGAAAGACGATGGTAGCAAG	2 (1)
                       TGAAAGACGATGGTAGTGAGATGTC	32 (1)
                       TGAAAGACGATGGTAGTTCG	3 (1)
                       TGAAAGACCATGGTAGTGAGA	1 (1)
                       TGAAAGACGATGGTAGCAAGA	3 (1)
                       TGAAAGACGATGGTAGTAAGAT	1 (1)
                       TGAAAGACGATGGTAGTGTGATG	2 (1)
                       TGAAAGACGATGGTAGGGA	9 (1)
                       TGAAAGACGATGGTAGTGAGCTG	1 (1)
                       TGAAAGACGATGGTATTGAGA	1 (1)
                       TGAAAGACGATGGTAGTGAGACG	25 (1)
                       TGAAAGACGACGGTAGTGAGATG	1 (1)
                       TGAAAGACGATGGTAGTGAGAAG	9 (1)
                       TGAAAGACGATGGTAGTGAGACGC	55 (1)
                       GGAAAGACGATGGTAGTGA	4 (1)
                       TGAAAGACGATGGTAGTGAGTT	1 (1)
                       TGACAGACGATGGTAGTGAGATG	1 (1)
                       GTAAAGACGATGGTAGTGA	10 (1)
                       TGAAAGACGATGGTAGTGAGATCC	1 (1)
                       TGAAAGACGATGGTAGTGAGCT	4 (1)
                       CGAAAGACGATGGTAGTGAG	32 (1)
                       CGAAAGACGATGGTAGTGAGATGC	1 (1)
                       TGAAAGACGATGGTAGTGCTA	2 (1)
                       TGAAAGACGATCGTAGTGAGA	1 (1)
                       CGAAAGACGATGGTAGTGA	36 (1)
                       TGGAAGACGATGGTAGTGAG	1 (1)
                       TGAAAGACGATGGTAATGA	2 (1)
                       TGAAAGACGATGGTAGTGAGATGCC	1200 (1)
                       CGAAAGACGATGGTAGTGAGA	44 (1)
                       TGAAAGACGATGGTAGTTAG	1 (1)
                       TGAAAGACGATGATAGTGA	1 (1)
                       TGAAAGACGATGGTAGAGAGA	14 (1)
                       TGAAAGACGATGGTAGTGAGATTCC	1 (1)
                       TGAAAGACGATGGTAGTGGGATG	4 (1)
                       TGAAAGACGATGGTAGTCAGA	2 (1)
                       TGAAAGACGATGGTAGTGATAT	2 (1)
                       TGAAAGACGATGGTAGCGA	2 (1)
                       GGAAAGACGATGGTAGTGAGATG	1 (1)
                       GTAAAGACGATGGTAGTGAGA	5 (1)
                       TGAAAGACGATGGTAGCGAG	1 (1)
                       TGGAAGACGATGGTAGTGAGA	1 (1)
                       TGAAAGACGATGGTAGGGAGA	25 (1)
                       TGAAAGACGATGGTAGTGAGATGC	144 (1)
                       TCAAAGACGATGGTAGTGAGAT	1 (1)
                       TGAAAGACGATGGTAGTGAGATG	2987 (1)
                       AGAAAGACGATGGTAGTGAGA	8 (1)
                       TGGAAGACGATGGTAGTGA	2 (1)
                       TGAAGGACGATGGTAGTGAGATG	1 (1)
                       TGAAAGATGATGGTAGTGAGATG	1 (1)
                       TGAAAGACGATGGTAGTGATA	1 (1)
                        GAAAGACGATGGTAGTGAAATG	14 (1)
                        GAAAGACGATGGTAGTGAGTAG	3 (1)
                        AAAAGACGATGGTAGTGAGA	1 (1)
                        CAAAGACGATGGTAGTGAG	1 (1)
                        GAAAGACGATGGTAGTGAGCTG	9 (1)
                        GAAAGACGATGGTAGTGAAAT	3 (1)
                        GAAAGACGATGGTAGTGAGATCGCG	1 (1)
                        GAAAGACGATGGTAGTGGGATGCC	2 (1)
                        GAAAGACGATGGTAATGAG	22 (1)
                        GAAAGACGATGGTAGTGAGAAG	8 (1)
                        GAAAGACGATGGTAGTGATA	3 (1)
                        GAAAGACGATGGTAGTGAGTTGCC	1 (1)
                        TAAAGACGATGGTAGTGAGAT	1 (1)
                        GAAAGACGATGGTAGTGAGGTG	5 (1)
                        GAAAGACGATGGTAGTGAGAGG	8 (1)
                        GAAAGACGATGGTAGTGAGATGTC	41 (1)
                        GAAAGACGATGGTAGTAAGA	15 (1)
                        GAAAGACGATGGTAGTGGGA	9 (1)
                        GAAAGACGATGGTAGTGCGAT	8 (1)
                        GAAAGACGATGGTAGTGAGACGC	83 (1)
                        GAAAGACGATGGTAGTAAGATG	18 (1)
                        GAAAGACGATGGTAGAGAGA	22 (1)
                        GAAAGACGATGGTAGTGCGA	12 (1)
                        GAAAGACGATGGTAGTGAGATGGC	6 (1)
                        GAAAGACGATGGTAGTGTGATG	7 (1)
                        GAAAGACGATGGTAGTGTGA	4 (1)
                        GAAAGACGATGGTAGTGACTTG	3 (1)
                        GAAAGACGATGGTAGTGAGATGAC	11 (1)
                        GAAAGACGATGGTAGGGAG	4 (1)
                        GAAAGACGATGGTAGTGCGATG	6 (1)
                        GTAAGACGATGGTAGTGAG	2 (1)
                        GAAAGACGATGGTAGTGAGA	213 (1)
                        GAAAGACGATGGTAGCGAG	3 (1)
                        GAAAGACGATGGTAGTGAGACACC	1 (1)
                        GAAAGACGATGGTAGTGAGACG	35 (1)
                        GAAAGACGATGGTAGTGTCATG	1 (1)
                        GTAAGACGATGGTAGTGAGA	1 (1)
                        GAAAGACGATGGTAGTGAGATGCCG	162 (1)
                        GAAAGACGATGGTAGTG	2 (1)
                        GCAAGACGATGGTAGTGAG	2 (1)
                        GAGAGACGATGGTAGTGAGAT	1 (1)
                        GAAAGACGATGGTAGTAGG	1 (1)
                        GGAAGACGATGGTAGTGAGA	1 (1)
                        TAAAGACGATGGTAGTGAGA	4 (1)
                        GAAAGACGATGGTAGGGAGA	44 (1)
                        GAAAGACGATGGTAGTGACAT	3 (1)
                        GAAAGACGATGGTAGTGAGATATC	5 (1)
                        GAAAGACGATGGTAGTGCTA	5 (1)
                        GAAAGACGATGGTAGTGACA	7 (1)
                        GAAAGACGGTGGTAGTGAG	1 (1)
                        GACAGACGATGGTAGTGAGA	1 (1)
                        GAAAGACGATGGTAGTTCGA	1 (1)
                        GAAAGACGATGGTAGTGAGTTG	2 (1)
                        GAAAGACGATGGTAGTGAGCT	4 (1)
                        GAAAGACGATGGTAGTGAGAT	479 (1)
                        GGGAGACGATGGTAGTGAGATG	1 (1)
                        GAAAGACGATGGTAGTGAGATTCC	4 (1)
                        GAAAGACGATGGTAGTGAGATGC	35 (1)
                        GAAAGACGATGGTAGCAAGA	2 (1)
                        GCAAGACGATGGTAGTGAGA	2 (1)
                        GAAAGACGATGGTAGTTCG	5 (1)
                        GAAAGACGATGGTAGTGAGATGCGG	1 (1)
                        GAAAGACGATGGTAGTCTGA	1 (1)
                        GAAAGACGATGGTAGTGAG	248 (1)
                        GAAAGACGATGGTAGTGATCTG	1 (1)
                        GAAAGACGATGGTAGTGAGTT	8 (1)
                        GAAAGACGATGGTAGTGGGATG	10 (1)
                        GAAAGACGATGGTAGTGAGATG	133 (1)
                        GAAAGACGATGGTAGTGAGGCGC	5 (1)
                        GAAAGACGATGGTAGTGAAA	6 (1)
                        GAAAGACGATGGTAGTGGGAT	23 (1)
                        GAAAGACGATGGTAGTGAGATGCC	49 (1)
                        GAAAGACGATGGTAGTGACATG	1 (1)
                        TAAAGACGATGGTAGTGAG	1 (1)
                        GAAAGACGATGGTAGCGAGA	14 (1)
                        AAAAGACGATGGTAGTGAGATG	1 (1)
                        CAAAGACGATGGTAGTGAGAT	1 (1)
                        GAAAGACGATGGTAGTGTGAT	5 (1)
                        GAAAGACGATGGTAGTGGAATG	4 (1)
                        GAAATACGATGGTAGTGAGA	1 (1)
                        GAAAGACGATGGTAATGAGA	1 (1)
                        AAAAGACGATGGTAGTGAG	3 (1)
                        GAAAGACGATGGTAGTGATAT	2 (1)
                        TAAAGACGATGGTAGTGAGATG	1 (1)
                        GAAAGACGATGGTAGTGGAA	2 (1)
                        GAAAGACGATGGTAGTGAGGT	1 (1)
                         AAAGACGATGGTAGTGAGATGCC	10 (1)
                         AAAGACGATGGTAGTGAGAT	6 (1)
                         AAAGACGATGGTAGTGAGA	8 (1)
                         AAAGACGATGGTAGTGAGATG	18 (1)
                         AAAGACGATGGTAGTGAGATGC	6 (1)
                          AAGACGATGGTAGTGAGAT	2 (1)
                          AAGACGATGGTAGTGAGATGCC	1 (1)
                          AAGACGATGGTAGTGAGATGC	3 (1)
                          AAGACGATGGTAGTGAGATG	4 (1)
                           AGACGATGGTAGTGAGATGCCGA	1 (1)
                           AGACGATGGTAGTGAGATG	2 (1)
                           AGACGATGGTAGTGAGATGCC	1 (1)
                                                       TCTCGCTTCCCCGCCTTTCCCG	73 (1)
                                                       GCTCGCTTCCCCGCCTTTCC	1 (1)
                                                       TCTCGCTTCCCCGCCTTTC	3 (1)
                                                       TCTCGCTTCCCCGCCTTTCCC	29 (1)
                                                       TCTCGCTTCCCCGCCTTTCC	8 (1)
                                                       TCTCGCTTCCCCGCCTTTCCCGG	1 (1)
                                                        CTCGCTTCCCCGCCTTTCCCGATA	1 (1)
                                                        CTCGCTTCCCCGCCTTTCCCG	16 (1)
                                                        CTCGCTTCCCCGCCTTTCCCGGT	1 (1)
                                                        CTCGCTTCCCCGCCTTTCCCGGTAA	3 (1)
                                                        CTCGCTTCCCCGCCTTTCCCGAT	1 (1)
                                                        CTCGCTTCCCCGCCTTTCCC	11 (1)
                                                        CTCGCTTCCCCGCCTTTCCCGATAA	6 (1)
                                                        CTCGCTTCCCCGCCTTTTTC	1 (1)
                                                        CTCGCTTCCCCGCCTTTCCCGTT	1 (1)
                                                        CTCGCTTCCCCGCCTTTCCCGGTA	1 (1)
                                                        CTCGCTTCCCCGCCTTTCC	4 (1)
                                                        CTCGCTTCCCCGCCTCTCCC	1 (1)
                                                        CTCGCTTCCCCGCCTTTCCCGCTAA	7 (1)
                                                        CTCGCTTCCCCGCCTATCC	1 (1)
                                                         TCGCTTCCCCGCCTTTCCCG	1 (1)
                                                          CGCTTCCCCGCCTTTCCCGGT	1 (1)
                                                             TTCCCCGCCTTTCCCCGTA	1 (1)
GTGAAGATGTGATACTAGTGCTGTGAAAGACGATGGTAGTGAGATGCCGATTGCATCTCGCTTCCCCGCCTTTCCCGGTAAGAATCACGAGTCGTCTG
..((.((((((((.((..(((((.(((((.((..((.((((((((((.....)))))))))).)).)).))))).))))))).)))))..))).))..	(-37.5)

>_Schisto_mansoni.Chr_W(+):22875943-22876020
       TACCAACTTTGACTGGGTT	1 (1)
       TACCAACTTTGACTGACTTATA	1 (1)
       TACCAACTTTGACTGAGGTAT	1 (1)
       TACCAACTTTGACTGCGTT	1 (1)
       TACCAACTTTGACTGAGTTA	5 (1)
       TACCAACTTTGACTGAGCTATA	1 (1)
       TACCAACTTTGACTGGGTTA	1 (1)
       TACCAACTTTGACTGAGTTATACAG	1 (1)
       TACCAACTTTGACTGAGTT	3 (1)
       TACCAACTTTGACTGAGTAAT	1 (1)
       TACCAACTTTGACTGAGCTA	3 (1)
       TACCAACTTTGACTGAGTTAT	10 (1)
       TACCAACTTTGACTGAGATA	1 (1)
       TACCAACTTTGACTGAGTTGT	2 (1)
       TACCAACTTTGACTGAGTTACA	1 (1)
        ACCAACTTTGACTGAGTTA	1 (1)
        ACCAACTTTGACTGAGATATA	1 (1)
        ACCAACTTTGACTGAGTTATA	1 (1)
        ACCAACTTTGACTGAGTTAT	4 (1)
        ACCAACTTTGACTGAGCTAT	1 (1)
        ACCAACTTTGACTGAGTTATACTG	1 (1)
        ACCAACTTTGACTGAGTTATATCG	1 (1)
        ACCAACTTTGACTGAGCCAT	1 (1)
                           TACTGCTTTTGTAAGCCTTGTAT	2 (1)
                             CTGCTTTTGTAAGCCTTGTAT	1 (1)
                                        AGCCTTGTATATCACAGTC	1 (1)
                                               CATATCACAGTCCAAGCTTTGG	1 (1)
                                                CTATCACAGTCCAAGCTTTGGT	1 (1)
                                                GTATCACAGTCCAAGCTTTGGTAA	1 (1)
                                                GTATCACAGTCCAAGCTTTGGT	1 (1)
                                                GTATCACAGTCCAAGCTTTGG	2 (1)
                                                 TGTCACAGTCCAAGCTTTGGT	1 (1)
                                                 AATCACAGTCCAAGCTTTG	1 (1)
                                                 TATCACAGTCCAAGCTTTGGTAA	440 (1)
                                                 CATCACAGTCCAAGCTTTGGT	6 (1)
                                                 TATCACAGTCCAAGCTTTGGAA	1 (1)
                                                 TATCACAGTCCAAGCTTAGGTA	1 (1)
                                                 TATCACAGTCCAAGCGTTGG	37 (1)
                                                 TATCACAGTCCAAGCTTTAGTA	1 (1)
                                                 TATCACAGTCCAAGCTTTGGT	926 (1)
                                                 TATCACAGTCCAAGCTCTGGT	10 (1)
                                                 GATCACAGTCCAAGCTTTGGT	2 (1)
                                                 TATCACAGTCCAAGCTTCGG	4 (1)
                                                 TATCACAGTCCAAGCTTTGTTAA	1 (1)
                                                 TATCACAGTCCAAGCTTTGGTACG	2 (1)
                                                 CATCACAGTCCAAGCTTTG	1 (1)
                                                 TATCACAGTCCAAGCCCTGG	2 (1)
                                                 TATCACAGTCCAAGCTTAG	1 (1)
                                                 TATCACAGTCCAAGCTTT	1 (1)
                                                 TATCACAGTCCAAGCCTTGGT	1 (1)
                                                 TATCACAGTCCAAGCTTCG	3 (1)
                                                 CATCACAGTCCAAGCTTTGGTA	1 (1)
                                                 TATCACAGTCCAAGCTTTGGTA	1154 (1)
                                                 TATCACAGTCCAAGCTCTG	5 (1)
                                                 TATCACAGTCCAAGCTTTGGTAAG	376 (1)
                                                 TATCACAGTCCAAGCTTTGGCAA	1 (1)
                                                 TATCACAGTCCAAGCTTTGATAA	1 (1)
                                                 AATCACAGTCCAAGCTTTGGT	1 (1)
                                                 TATCACAGTCCAAGCTCTGG	4 (1)
                                                 TATCACAGTCCAAGCTTTGGTCA	2 (1)
                                                 TATCACAGTCCAAGCTATGGT	9 (1)
                                                 TATCACAGTCCAAGCGTTG	4 (1)
                                                 TATCACAGTCCAAGCATTGG	8 (1)
                                                 TATCACAGTCCAAGCTTTGAT	2 (1)
                                                 TATCACAGTCCAAGCTTTGGTAAGT	10 (1)
                                                 TATCACAGTCCAAGCTTAGGT	1 (1)
                                                 TATCACAGTCCAAGCTTTGG	552 (1)
                                                 TATCACAATCCAAGCTTTG	1 (1)
                                                 TATCACAGTCCAAGCTTTGGTAAAT	1 (1)
                                                 TATCACAGTCCAAGCTTACG	1 (1)
                                                 TATCACAGTCCAAGCTTTGGTACGT	1 (1)
                                                 TATCACAGTCCAAGCTTTGGCA	3 (1)
                                                 TATCACAGTCCAAGCTTTAG	1 (1)
                                                 TATCACAGTCCAAGCTTTGGTTA	1 (1)
                                                 TATCACAGTCCAAGCTATGG	1 (1)
                                                 TCTCACAGTCCAAGCTTTGGT	1 (1)
                                                 TATCACAGTCCAAGCTATG	1 (1)
                                                 CATCACAGTCCAAGCTTTGG	6 (1)
                                                 TATCACAGTCCAAGCTTCGGTA	4 (1)
                                                 CATCACAGTCCAAGCTTTGGTAA	3 (1)
                                                 TATCACAGTCCAAGCTTTAGT	1 (1)
                                                 TATCACAGTCCAAGCTTTCGT	1 (1)
                                                 GATCACAGTCCAAGCTTTGG	1 (1)
                                                 TATCACAGTCCAAGCTTCGGT	2 (1)
                                                  ATCACAGTCCAAGCTTTAGTA	2 (1)
                                                  ATCACAGTCCAAGCTTTGGTA	113 (1)
                                                  ATCACAGTCCAAGCGTTGG	38 (1)
                                                  ATCACAGTCCAAGCTCTGGT	8 (1)
                                                  ATCACAGTCCAAGCTTTAGTAA	1 (1)
                                                  ATCACAGTCCAAGCTTAGGTA	3 (1)
                                                  ATCACAGTCCAAGCTTTGATAA	4 (1)
                                                  ATCACAGTCCAAGCTATGGT	10 (1)
                                                  ATCACAGTCCAAGCCTTGGTA	1 (1)
                                                  TACACAGTCCAAGCTTTGGTA	1 (1)
                                                  TTCACAGTCCAAGCTTTGGTA	1 (1)
                                                  ATCACAGTCCAAGCTTTGATA	1 (1)
                                                  GTCACAGTCCAAGCTTTGGTAA	1 (1)
                                                  ATCACAGTCCAAGCGTTGGT	1 (1)
                                                  ATCACAGTCCAAGCTTTCGT	1 (1)
                                                  ATCACAGTCCAAGCTTTGGTAA	56 (1)
                                                  ACTACAGTCCAAGCTTTGGTA	1 (1)
                                                  ATCACAGTCCAAGCTTTGGTATG	3 (1)
                                                  ATCACAGTCCAAGCTTCGGT	2 (1)
                                                  ATCACAGTCCAGGCTTTGG	1 (1)
                                                  ATCACAGTCCAAGTTTTGGT	1 (1)
                                                  ATCACAGTCCAAGCTTTCG	1 (1)
                                                  ATCACAGTCCAAGCTCTGG	6 (1)
                                                  TTCACAGTCCAAGCTTTGG	2 (1)
                                                  ATCACAGTCCAAGCTTCGGTA	5 (1)
                                                  ATGACAGTCCAAGCTTTGGTAA	1 (1)
                                                  GTCACAGTCCAAGCTTTGG	1 (1)
                                                  ATCACAGTCCAAGCTTTGCT	1 (1)
                                                  GTCACAGTCCAAGCTTTGGTA	1 (1)
                                                  ATCACAGTCCAAGCTTTGGTCA	2 (1)
                                                  ATCACAGTCCAAGCTTTGGTAAG	46 (1)
                                                  ATCACAGTCCAAGCTTTGGT	60 (1)
                                                  ATCACAGTCCAAGCTATGG	1 (1)
                                                  ATCACAGTCCAAGCTTTAGT	7 (1)
                                                  ATCACAGTCCAAGCTTTGGCA	9 (1)
                                                  ATCACAGTCCAAGCTTTGGTAAGTT	1 (1)
                                                  ATCACAGTCCAAGCTTTGGTAAGT	9 (1)
                                                  ATCACAGTCCAAGCTTTGGCAA	2 (1)
                                                  ATCACAGTCCAAGCTTTGACAA	1 (1)
                                                  ATCACAGTCCAATCTTTGGTAA	1 (1)
                                                  ATCACAGTCCAAGCTTTGGTACGT	1 (1)
                                                  ATCACAGTCCAAGCTTCAG	1 (1)
                                                  ATCACAGTCCAAGCTTTGCTAA	6 (1)
                                                  TACACAGTCCAAGCTTTGGT	1 (1)
                                                  ATCACAGTCCAAGCCCTGG	1 (1)
                                                  AACACAGTCCAAGCTTTGGTA	1 (1)
                                                  ATCACAGTCCAAGCTTTGGTAAGCT	1 (1)
                                                   TCACAGTCCAAGCTTTGGTAAGT	12 (1)
                                                   TCACAGTCCAAGCTTTGGTAAG	4 (1)
                                                   TCACAGTCCAAGCTTTGGT	5 (1)
                                                   TCACAGTCCAAGCTTTGGTAAGTT	1 (1)
                                                   TCACAGTCCAAGCTTTGGCA	1 (1)
                                                   TCACAGTCCAAGCTTTGGTAA	3 (1)
                                                    CACAGTCCAAGCTTTGGTAAG	2 (1)
                                                     ACAGTCCAAGCTTTGGTAAG	1 (1)
TCGCTCTTACCAACTTTGACTGAGTTATACTGCTTTTGTAAGCCTTGTATATCACAGTCCAAGCTTTGGTAAGTTTTG
.....(((((((((((.(((((.(.(((((.((((....))))...))))).).))))).)))..)))))))).....	(-25)

>_Schisto_mansoni.Chr_W(+):22875827-22875929
                           CGTCTCAAGGGACTGTGAA	15 (1)
                           GGTCTCAAGGGACTGTGAAAC	2 (1)
                           CGTCTCAAGGGACTGTGAAACATCG	1 (1)
                           TGTCTCAAGGGACTGTGAAA	1 (1)
                           CGTCTCAAGGGACTGTGAAAC	14 (1)
                           CGTCTCAAGGGACTGTGAAACATC	2 (1)
                           CGTCTCAAGGGACTGTGAAACAT	1 (1)
                           CGTCTCAAGGGACTGTGAAACA	72 (1)
                           CGTCTCAAGGGACTGTGAAA	6 (1)
                            GTCTCAAGGGACTGTGAAAC	1 (1)
                                                            CATATCACAGCCCTGCTTGG	1 (1)
                                                             GTATCACAGCCCTGCTTGGGAC	1 (1)
                                                             ATATCACAGCCCTGCTTGGGACA	2 (1)
                                                             TTATCACAGCCCTGCTTGGGA	1 (1)
                                                             ATATCACAGCCCTGCTTGGGA	1 (1)
                                                             GGATCACAGCCCTGCTTGGGACA	1 (1)
                                                             GTATCACAGCCCTGCTTGCG	1 (1)
                                                             GTATCACAGCCCTGCTT	2 (1)
                                                             GTATCACAGCCCTGCTTGGGCCAC	1 (1)
                                                             GAATCACAGCCCTGCTTGGGACA	1 (1)
                                                             ATATCACAGCCCTGCTTGGGACAC	3 (1)
                                                              TATCACAGCCCTGCTTAAGACA	3 (1)
                                                              TATCACAGTTCTGCTTGGG	1 (1)
                                                              TATCACAGCCCTGCTTGGGAC	1917 (1)
                                                              TATCGCAGCCCTGCTTGGGACA	2 (1)
                                                              TATCACAGCCCTGCTTGGGAAAC	1 (1)
                                                              TATCACAGCCCTTCTTGGGACA	1 (1)
                                                              CATCACAGCCCTGCTTGGGAC	3 (1)
                                                              TATCACAGCCCTGCTTGGCAC	5 (1)
                                                              CATCACAGCCCTGCTTGGGACA	42 (1)
                                                              TATCACAGCCCTGCTTGGCACACA	1 (1)
                                                              TATCACAGCCCTGCTTGGTACAC	2 (1)
                                                              CATCACAGCCCTGCTTGGGA	11 (1)
                                                              TATCACAGCCCTGCTTGGGACAAA	1 (1)
                                                              TATCACAGCCCTGCTAGGGA	2 (1)
                                                              TATCACAGGGCTGCTTGGGACA	1 (1)
                                                              TATCACAGCCCTGCTTGGAGCAC	1 (1)
                                                              TATCACAGCCCTGTTTGGGACA	2 (1)
                                                              TATCACAGCCCTGCTTGGGAGA	1 (1)
                                                              TATCACAGCCCTGCTTGGGACA	1841 (1)
                                                              TATCACAGCCCTGCTTGGGACAAAG	1 (1)
                                                              TATCACAGCCCTGCTTGGGTC	5 (1)
                                                              TATCACAGCCCTGCTTGGGACACTG	8 (1)
                                                              TATCACAACCCTGCTTGGGACA	1 (1)
                                                              TATCACAGCCCTGCTTGGGCC	1 (1)
                                                              TATCACAGCCCTGCTTGGGATAC	5 (1)
                                                              TATCACAGGCCTGCTTGGGACA	1 (1)
                                                              ATTCACAGCCCTGCTTGGGA	1 (1)
                                                              TATCACAGCCCTGCTTGGGACCC	4 (1)
                                                              TACTACAGCCCTGCTTGGGACAC	1 (1)
                                                              TATCACAGCCCTGCTTGGGTCAC	9 (1)
                                                              TATCACAGCCCTGCTTGGGATA	1 (1)
                                                              TATCACAGCCCTGCTTGGGACAACG	1 (1)
                                                              TATCACAGCCCTGCTTGGGACGCA	2 (1)
                                                              TATCACAGCCCTGCTCGGGAC	1 (1)
                                                              AATCACAGCCCTGCTTGGGAC	1 (1)
                                                              TATCACAGCCCTGCTTGGAGCA	5 (1)
                                                              TATCACAGCCCTGCTTGAAACA	5 (1)
                                                              TATCACAGCCCTGCTTGGGACTC	13 (1)
                                                              TATCACAGCCCTGCTTGGGAAA	1 (1)
                                                              TATCACAGCCCTGCTTGGCA	13 (1)
                                                              TATCACAGCCCTTCTTGGGACAC	1 (1)
                                                              TATCACAGCCCTGCTTGGGTCA	13 (1)
                                                              TATCTCAGCCCTGCTTGGGACA	1 (1)
                                                              TATCACAGCCCTGCTTGGGACAGAG	1 (1)
                                                              GATCACAGCCCTGCTTGGGACAC	2 (1)
                                                              CATCACAGCCCTGCTTGGGACAC	11 (1)
                                                              TATCACATCCCTGCTTGGGACA	1 (1)
                                                              TATCACAGCCCTGCTTGAG	3 (1)
                                                              TATCACAGCCCTGCTTGGGACACAG	2368 (1)
                                                              GATCACAGCCCTGCTTGGGA	1 (1)
                                                              TATCACAGCCCTGCTTGAGACA	23 (1)
                                                              TCGCACAGCCCTGCTTGGGACA	1 (1)
                                                              TATCACAGCCCTGCTTGGCACA	25 (1)
                                                              TATCACAGCCCTGCTTGGCACAC	11 (1)
                                                              TGTCACAGCCCTGCTTGGGACAC	1 (1)
                                                              TGTCACAGCCCTGCTTGGGACA	1 (1)
                                                              TATCACAGCCCTGCTTGGGCCAC	12 (1)
                                                              GATCACAGCCCTGCTTGGGAC	1 (1)
                                                              TATCACAGCCCTGCTTGGGCAA	2 (1)
                                                              TATCACAGCCCTGCTTGAGAC	1 (1)
                                                              TATCACAGCTCTGCTTGGGA	1 (1)
                                                              TATCACAGCCCTGCTTGCGACA	8 (1)
                                                              TATCACAGCCCTGCTTGGGCCA	13 (1)
                                                              TATCACAGCCCTGCTTGGGAGAC	4 (1)
                                                              TATCGCAGCCCTGCTTGGGA	1 (1)
                                                              TATCACAGCCCTCCTTGGGACA	1 (1)
                                                              TATCACAGCCCTGCTTGTGACA	7 (1)
                                                              TATCACAGTTCTGCTTGGGA	1 (1)
                                                              TATCACAGCCCTCCTTGGGAC	2 (1)
                                                              TATCACAGCCCTGCTTGGGACATAG	1 (1)
                                                              TATCACAGCCCTGCTTCCGA	1 (1)
                                                              TATCACAGCCCTGCTTGGGACACGG	13 (1)
                                                              TATCGCAGCCCTGCTTGGGACAC	1 (1)
                                                              GATCACAGCCCTGCTTGGGACA	4 (1)
                                                              TATCACAGCCCTGCTTGGAGC	1 (1)
                                                              TATCACAGCCCTGCTTGGGGCAC	28 (1)
                                                              TATCACAGCCCTGCTTGTG	1 (1)
                                                              AATCACAGCCCTGCTTGGGACA	20 (1)
                                                              TATCACAGCCCTGCTTGGGGC	6 (1)
                                                              AATCACAGCCCTGCTTGGGA	3 (1)
                                                              TATCACAGCCCTGCTTGTGACAC	1 (1)
                                                              TATCACAGCCCTGCTCGGGACA	1 (1)
                                                              TATCACAGCCCTGCCTGGGA	1 (1)
                                                              TATCACAGCCCCGCTTGGGACA	2 (1)
                                                              TATCACAGCCCGTCTTGGGACAC	1 (1)
                                                              TATCACAGCCCTGCTTGGGACACA	2114 (1)
                                                              TATCACAGCCCTGCTTGCGA	1 (1)
                                                              TATCACAGCCCTGCTTGGGACAC	5862 (1)
                                                              TATCACAGCCCTGCTTGGGA	682 (1)
                                                              TATCACAGCCCTGCTTGGGACACCG	13 (1)
                                                              TATCACAGCCCTGCTTGGGACAGA	3 (1)
                                                              TATCACAGCCCTGCTTGGGGCA	25 (1)
                                                              AATCACAGCCCTGCTTGGGACAC	6 (1)
                                                              TATCACAGCCCTGCTTGGGACATA	1 (1)
                                                              TATCACAGCCCTGCTTGAGA	3 (1)
                                                              TATCACAGCCCTGCTTGGGTCACAG	1 (1)
                                                              CATCACAGCCCTGCTTGGG	4 (1)
                                                              TTTCACAGCCCTGCTTGGGACA	4 (1)
                                                              TATCACAGCCCTGCTTGGGACGC	12 (1)
                                                              TATCACAGCCCTGCTTGCG	2 (1)
                                                              TATCACAGCCCTGCTTGGGATACA	2 (1)
                                                               ATCACAGCCCTGCTTGGGACTC	5 (1)
                                                               ATCACAGCCCTGCTTGGGAC	110 (1)
                                                               ATCACAGCCCTGCTTGGGACAGAG	1 (1)
                                                               TACACAGCCCTGCTTGGGACA	1 (1)
                                                               ATCACAGCCCTGCTTGGGACACCG	7 (1)
                                                               ATCACAGCCCTGCTTGGTACAC	3 (1)
                                                               ATCACAGCCCTGCTTGCGACA	4 (1)
                                                               ATCCCAGCCCTGCTTGGGACA	1 (1)
                                                               ATCACAGCCCTGCTTGGGGCA	11 (1)
                                                               ATCACAGCCCTGCTTGGGACACATC	1 (1)
                                                               ATCACAGCCCTGCTTGGGACACCGC	1 (1)
                                                               ATCACAGCCCTGTTTGGGAC	1 (1)
                                                               CTCACAGCCCTGCTTGGGAC	1 (1)
                                                               ATCACAGCCCTGCTTGAGA	8 (1)
                                                               ATCACAGCCCTGCTTGGGA	27 (1)
                                                               ATCACAGCCCTGCTTGGGCCAC	18 (1)
                                                               ATCACAGCCCTGCTTGGGACAGA	5 (1)
                                                               ATCACAGCCCTGCTTGGGACATA	1 (1)
                                                               ATCACAGCCCTGCTTGGGACAAAG	2 (1)
                                                               ATCACAGCCCTGCTTGAGACA	14 (1)
                                                               ATCACAGCCCTGCTTGGGACAC	236 (1)
                                                               ATCACAGCCCTGCTTGGCACAC	1 (1)
                                                               ATCACAGCCCTGCTTGCGAC	2 (1)
                                                               GTCACAGCCCTGCTTGGGA	1 (1)
                                                               GTCACAGCCCTGCTTGGGAC	1 (1)
                                                               ATCACAGCCCTTCTTGGGACA	1 (1)
                                                               TACACAGCCCTGCTTGGGA	1 (1)
                                                               AACACAGCCCTGCTTGGGACA	1 (1)
                                                               ATTACAGCCCTGCTTGGGACA	1 (1)
                                                               GTCACAGCCCTGCTTGGGACAC	5 (1)
                                                               ATCACAGCCCTGCTTGAGAC	3 (1)
                                                               ATCACAGCCCTGCTTGCGA	1 (1)
                                                               ATCACAGCCCTGCTTCGGACAC	1 (1)
                                                               ATCACAGCCCTGCTTGGGACACGG	9 (1)
                                                               ATCACAGCCCTGCTTGGGACA	77 (1)
                                                               ATCACAGCCCTGCATGGGA	1 (1)
                                                               ATCACAGCCCTGCTTGGGACGTA	1 (1)
                                                               ATCACAGCCCTGCTTGGGACACAG	58 (1)
                                                               ATCACAGCCCTGCTTGGGATAC	1 (1)
                                                               ATCACAGCCCTGCTTGGCACA	16 (1)
                                                               ATCACAGCCCTGCTTGGGCCA	8 (1)
                                                               ATCACAGCCCTGCTTGGGACACA	143 (1)
                                                               ATCACAGCCCTGCTTGGGGCAC	22 (1)
                                                               ATCACAGCCCTGCTTGGGGC	4 (1)
                                                               ATCACAGCCCTGCTTGGAGCA	1 (1)
                                                               ATCACAGCCCTGCTTGGGACACTG	8 (1)
                                                               ATCACAGCCCTGCTTGGGACATAG	1 (1)
                                                               ATCACACCCCTGCTTGGGACA	1 (1)
                                                               ATCACAGCCCTGCTTGGGTCAC	4 (1)
                                                               ATCACAGCCCTGCTTGGGAGACA	1 (1)
                                                               ATGACAGCCCTGCTTGGGACA	2 (1)
                                                               ATCACAGCCCTGCTTGGGCAA	1 (1)
                                                               ATCACAGCCCTGCTTGAAACA	1 (1)
                                                               ACCACAGCCCTGCTTGGGA	1 (1)
                                                               ATCACAGCCCTGCTTGGGACACTCC	1 (1)
                                                               ATCACAGCCCTGCTAGGGA	1 (1)
                                                               ATCACAGCCCTGCTTGGAGCAC	1 (1)
                                                               GTCACAGCCCTGCTTGGGACA	12 (1)
                                                               ATCACAGCCCTGCTTGGGACCC	2 (1)
                                                               ATCACAGCCCTGCTTGGGACACACC	1 (1)
                                                               ATCACAGCCCTGCTTGGG	18 (1)
                                                               ATCACAGCCCTACTTGGGACA	1 (1)
                                                               TTCACAGCCCTGCTTGGGACAC	2 (1)
                                                               ATCACAGCCCTGCTTAAGACA	1 (1)
                                                               ATCACAGCCCCGCTTGGGACA	1 (1)
                                                               CTCACAGCCCTGCTTGGGACA	5 (1)
                                                               ATCACAGCCCTGCTTGGGACTCA	1 (1)
                                                               ATCACAGCCCTGCTTGG	1 (1)
                                                               ATCACAGCCCTGCTTGGGTC	3 (1)
                                                               AGCACAGCCCTGCTTGGGAC	1 (1)
                                                               ATCACAGCCCTGCTCGGGA	2 (1)
                                                               TTCACAGCCCTGCTTGGGACA	4 (1)
                                                               ATCACAGCCCTGCTTGGGACCCAG	1 (1)
                                                               GCCACAGCCCTGCTTGGGACA	1 (1)
                                                               ATCACAGCCCTGCTTGGGACACAGC	66 (1)
                                                               ATCACAGCCCTGCTTGGGACACGGC	1 (1)
                                                               ATCACAGCCCTGCTTGGGAGAC	3 (1)
                                                               CTCACAGCCCTGCTTGGGACAC	3 (1)
                                                               ATCACCGCCCTGCTTGGGAC	1 (1)
                                                               ACCACAGCCCTGCTTGGGACA	6 (1)
                                                               ATCACAGCCCTGCTTGGCAC	1 (1)
                                                               ATCACAGCCCTGCTTGGGACGC	7 (1)
                                                               ATCACAGCCCTGCTTGGGTCA	10 (1)
                                                               AACACAGCCCTGCTTGGGA	1 (1)
                                                               ATCACAGCCCTGCTTGTGACA	6 (1)
                                                               ATCATAGCCCTGCTTGGGACA	1 (1)
                                                                TCACAGCCCTGCTTGGGACACAG	3 (1)
                                                                TCACAGCCCTGCTTGGGACACA	2 (1)
                                                                TCACAGCCCTGCTTGGGACAC	2 (1)
                                                                 CACAGCCCTGCTTGGGACACA	1 (1)
                                                                 CATAGCCCTGCTTGGGACA	1 (1)
                                                                 CACAGCCCTGCTTGGGACAC	1 (1)
                                                                 CACAGCCCTGCTTGGGACACTG	1 (1)
                                                                  ACAGCCCTGCTTGGGACACA	2 (1)
                                                                  ACAGCCCTGCTTGGGACACAG	2 (1)
                                                                  ACAGCCCTGCTTGGGACAC	1 (1)
CGCACGTCCACCACTGCAGGTGGTGCGCGTCTCAAGGGACTGTGAAACATCGTAACCATTTGTATCACAGCCCTGCTTGGGACACAGCCTACCTGCTAAGACA
.....(((.......((((((((.(((.((((((((((.((((((.(((...........))).))))))))))...)))))).).))))))))))...))).	(-43.2999992370605)

>_Schisto_mansoni.Chr_7(+):5118768-5118883
                        GGGAGGTAGTTCGTTGTGTTG	1 (1)
                        GGGAGGTAGTTCGTTGTGTCG	1 (1)
                        CGGAGGTAGTTCGTTGTGTG	1 (1)
                        AGGAGGTAGTTCGTTGTGTGGT	1 (1)
                         AGAGGTAGTTCGTTGTGTGGTT	2 (1)
                         TGAGGTAGTTCGTTGTGTGGTT	1 (1)
                         GGAGGTAGTTCGTTGTGTGGTT	1671 (1)
                         TTAGGTAGTTCGTTGTGTGGT	5 (1)
                         TGAGGTAGTTCGTTGTGTG	4 (4)
                         CGAGGTAGTTCGTTGTGTGGT	8 (1)
                         CGAGGTAGTTCGTTGTGTG	8 (1)
                         TGAGGTAGTTCGTTGTGTGG	6 (1)
                         GTAGGTAGTTCGTTGTGTG	1 (1)
                         GCAGGTAGTTCGTTGTGTGG	1 (1)
                         GGAGGTAGTTCGTTGTGTCCT	1 (1)
                         GGAGGTAGTTCGTTGTGTGGTTTG	120 (1)
                         GGAGGTAGTTCGTTGGGTGG	5 (2)
                         GGAGGTAGTTCGTTGTGTG	608 (2)
                         GGAGGTAGTTCGTTGTGTGGT	1763 (1)
                         GGAGGTAGTTCGTTGTGTGGTTTGC	10 (1)
                         AGAGGTAGTTCGTTGTGTGG	33 (2)
                         CGAGGTAGTTCGTTGTGTGG	12 (1)
                         GGAGGTAGTTCGTTGTGTGACT	1 (1)
                         GGAGGTAGTTCGTTGTGTGG	2626 (1)
                         TGAGGTAGTTCGTTGTGTGGT	7 (1)
                         GCAGGTAGTTCGTTGTGTG	1 (2)
                         AGAGGTAGTTCGTTGTGTG	36 (2)
                         GGAGGTAGTTCGTTGTGTGGGT	1 (1)
                         AGAGGTAGTTCGTTGTGTGGT	19 (1)
                         TTAGGTAGTTCGTTGTGTGG	4 (1)
                         TTAGGTAGTTCGTTGTGTG	5 (1)
                         GGAGGTAGTTCGTTGTGTGGTTT	211 (1)
                          GAGGTAGTTCGTTGTGTGGTT	2 (1)
                          AAGGTAGTTCGTTGTGTGG	1 (1)
                          CAGGTAGTTCGTTGTGTGG	1 (1)
                          GAGGTAGTTCGTTGTGTGGT	2 (1)
                          GAGGTAGTTCGTTGTGTGG	1 (1)
                          GAGGTAGTTCGTTGTGTGGTTT	1 (1)
                            GGTAGTTCGTTGTGTGGTT	2 (2)
                                    GTTGTGTGGTTTGCTTGTC	1 (2)
                                              TTGCTTATCAAAATGATTAAAAGA	1 (1)
                                              TTGCTTGTCAAAATGATTA	1 (2)
                                              TTGCTTATCAAAATGATTA	1 (5)
                                               TGCTTATCAAAATGATTAAAAGA	1 (1)
                                                GCTTATCAAAATGATTAAAAGAC	2 (1)
                                                GCTTATCAAAATGATTAAAAGA	1 (1)
                                                             ATTATAAGACCATACAACC	1 (2)
                                                              TTAAAAGACCATATAACCG	1 (2)
                                                                    GACCATACAACCGACTGGCTT	1 (1)
                                                                    GACCATACAACCGACTGGCTTTC	1 (1)
                                                                      CCATACAACCGACTGGCTTTCCCAT	1 (1)
                                                                       TGTACAACCGACTGGCTTTCC	1 (1)
                                                                       CATACAACCGACTGGCTTTCCCA	85 (1)
                                                                       CATACAACCGACTGGCTTT	15 (1)
                                                                       GATACAACCGACTGGCTTTC	1 (1)
                                                                       CATACAACCGACTGGCTTTCC	49 (1)
                                                                       CATACAACCGACTGGCTTTCCC	43 (1)
                                                                       GATACAACCGACTGGCTTTCC	2 (1)
                                                                       CATACAACCGACTGGCTTTCCCAT	172 (1)
                                                                       TATACAACCGACTGGCTTT	1 (1)
                                                                       CATACAACCGACTGGCTTTC	22 (1)
                                                                        ATACAACCGACTGGCTTTCCCA	3 (1)
                                                                        ATACAACCGACTGGCTTTCCCAT	8 (1)
                                                                        ATACAACCGACTGGCTTTCC	5 (1)
                                                                        ATACAACCGACTGGCTTTCCC	11 (1)
                                                                        ATACAACCGACTGGCTTTC	3 (1)
                                                                         TACAACCGACTGGCTTTCCCA	2 (1)
                                                                          ACAACCGACTGGCTTTCCC	2 (1)
                                                                          ACAACCGACTGGCTTTCCCAT	1 (1)
                                                                          ACAACCGACTGGCTTTCCCA	2 (1)
                                                                          ACAACCGACTGGCTCCCCC	1 (1)
                                                                             ACCGACTGGCTTTCCCATT	1 (1)
                                                                                      CTTTCCCATTGTACAGCAT	1 (1)
TAAACTGTGCAATGTTGTGATTCTGGGAGGTAGTTCGTTGTGTGGTTTGCTTGTCAAAATGATTAAAAGACCATACAACCGACTGGCTTTCCCATTGTACAGCATTAAACAACAAT
.....(((..(((((((((....((((((.(((((.((((((((((((....(((.....)))....)))))))))))).))))).)..)))))...)))))))))..))).....	(-44.2000007629395)

>_Schisto_mansoni.Chr_1(-):10044857-10044953
            TGAGTGTGACATCTTACTA	1 (1)
                     CATCTTACTAACAGTATTTGAC	2 (1)
                                                      TAATACTGTTAGGTAAAGATGCCCG	1 (1)
                                                      TAATACTGTTAGGTAAAGA	8 (1)
                                                      TAATACTGTTAGGTAAAGATGCCA	4 (1)
                                                      CAATACTGTTAGGTAAAGATGC	1 (1)
                                                      TAATACTGTTAGGTAAAGATGCC	26 (1)
                                                      TAATACTGTTAGGTAAAGAT	10 (1)
                                                      TAATACTGTCAGGTAAAGATG	1 (1)
                                                      TAATACTGTTAGGTAAAGATGCCAG	9 (1)
                                                      TAATACTGTCAGGTAAAGAT	3 (1)
                                                      TAATACTGTTAGGTAAAGATGC	12 (1)
                                                      TAATACTGTTAGGTAAAGATG	4 (1)
                                                       AATACTGTTAGGTAAAGATGCC	5 (1)
                                                       AATACTGTTAGGTAAAGATGCCA	1 (1)
                                                       AATACTGTTAGGTAAAGATGC	3 (1)
                                                       AATACTGTCAGGTAAAGATGC	2 (1)
                                                       AATACTGTTAGGTAAAGATGCCAGC	1 (1)
                                                       AATACTGTTAGGTAAGGATGCC	1 (1)
                                                       AATACTGTTAGGTAAAGAAGCC	1 (1)
                                                       AATACTGTTAGGTAAAGTTGCC	1 (1)
                                                       AATACTGTTAGGTAAAGATGCCAG	1 (1)
                                                       AATACTGTTAGGTAAAGAT	1 (1)
AAATAACAAGAATGAGTGTGACATCTTACTAACAGTATTTGACAAACTACTTTCTAATACTGTTAGGTAAAGATGCCAGCTCAATTCTTTGTACTTC
.....((((((((((((.((.((((((.(((((((((((.((..........)).)))))))))))...)))))).)))))).)))).)))).....	(-29.7000007629395)

>_Schisto_mansoni.Chr_W(+):22875749-22875827
                                             GTCACAGCCAGTATTGAAGAAC	1 (1)
                                             ATCACAGCCAGTATTGATGAAC	1 (1)
                                             GTCACAGCCAGTATTGATGAA	1 (1)
                                             GTCACAGCCAGTATTGATGAAC	1 (1)
                                             GTCACAGCCAGTATTGATGGA	1 (1)
                                             GTCACAGCCAGTATTGGTG	1 (1)
                                             CTCACAGCCAGTATTGATGAA	1 (1)
                                             GTCACAGCCAGTATTGAT	2 (1)
                                             GTCACAGCCAGTATTGAAGAA	1 (1)
                                             GTCACAGCCAGTATTGATGA	1 (1)
                                             GCTACAGCCAGTATTGATG	1 (1)
                                              TCACAGCCAGTATTGATGTA	2 (1)
                                              TCACAGCCAGTATTGATGAACCG	5 (1)
                                              TCACAGCCAGTATTGGTGAA	1 (1)
                                              TCACAGCCAGTATTGCTGAA	1 (1)
                                              TCACAGCCAGTATTGATCAA	2 (1)
                                              TCACAGCCAGTATTGATGGAC	1 (1)
                                              GAACAGCCAGTATTGATGAA	1 (1)
                                              TCACAGCCAGTATTGATGAGCG	10 (1)
                                              TCACAGCCAGTATTGATGAACGAT	2 (1)
                                              TCACAGCCAGTATTGATTAAC	5 (1)
                                              TCACAGCCAGTATTAGTGAAC	1 (1)
                                              ACACAGCCAGTATTGATGAAC	3 (1)
                                              TCACAGCCAGTATTGATGCAC	3 (1)
                                              TCACAGCCAGTATTGCGGA	1 (1)
                                              GCACAGCCAGTATTGATGAA	1 (2)
                                              TCACAGCCAGTATTGATGCCC	4 (1)
                                              TCACAGCCAGTATTGATAAA	2 (1)
                                              TCACAGCCAGTATTGATGTTC	2 (1)
                                              TCACAGCCAGTATTGATGAATG	2 (1)
                                              TCACAGCCAGTATTGAT	1 (3)
                                              TCACAGCCAGTATTGATGACC	6 (1)
                                              TCACAGCCAGTATTGATGACCG	6 (1)
                                              TCACAGCCAGTATTGATGAACGGTG	1 (1)
                                              TCACAGCCAGTATTGATAAAC	3 (1)
                                              TCACAGCCAGTATTGATGAGC	6 (1)
                                              TCACAGCCAGTATTGATGAACAG	1 (1)
                                              TCACAGCCAGTATTGATGATC	3 (1)
                                              TCACAGCCAGTATTGATTA	1 (3)
                                              TCACAGCCAGTATTGATGTTCG	1 (1)
                                              TCACAGCCAGTATTGAGTAAC	2 (1)
                                              TCACAGCCAGTATTGATGAACGG	138 (1)
                                              TCACAGCCAGTATTGATGAACCGT	1 (1)
                                              TCACAGCCAGTATTGATGAACGTT	1 (1)
                                              TCACAGCCAGTATTGATAGAC	2 (1)
                                              TCACAGCCAGTATTGATTAA	2 (1)
                                              TCACAGCCAGTATTGATGGGC	2 (1)
                                              ACACAGCCAGTATTGATGA	2 (1)
                                              TCACAGCCAGTATCGATGAAC	1 (1)
                                              TCACAGCCAGTATTGACAAAC	3 (1)
                                              TCACAGCCAGTATTGATGAA	453 (1)
                                              TCACAGCCAGTATTGATGAACGCT	1 (1)
                                              TCACAGCCAGTATTGCTGA	2 (1)
                                              CCACAGCCAGTATTGATGA	4 (1)
                                              TCACAGCCAGTATTGATGGA	6 (1)
                                              TCACAGCCGATATTGATGAAC	1 (1)
                                              TCACAGCCAGTATTGAAGAAC	6 (1)
                                              TCACAGCCAGTATTGAGGAA	2 (1)
                                              TCACAGCCAGTATTGATG	25 (2)
                                              TCACAGCCAGTATTGATGA	894 (4)
                                              TCACAGCCAGTAGTGATGAA	1 (2)
                                              TCACAGCCAGTATTGATGCA	4 (1)
                                              TCACAGCCAGTATTGGCGAA	1 (1)
                                              GCACAGCCAGTATTGATGA	2 (4)
                                              TCACAGCCAGTATTGACGAA	4 (1)
                                              TCACAGCCAGTATTGATTCA	2 (1)
                                              TCACAGCCAGATTTGATGAAC	2 (1)
                                              TCACAGCCAGTATTGATCAAC	1 (1)
                                              TCACAGCCAGTATTGATGTAC	1 (1)
                                              CCACAGCCAGTATTGATGAA	5 (1)
                                              TCACAGCCAGTATTGATGAACTG	2 (1)
                                              TCACAGCCAGTATTGATGAACGGT	18 (1)
                                              TCACAGCCAGTATTGAAGA	2 (1)
                                              TCACAGCCAGTATTGACGAAC	3 (1)
                                              TCACAGCCAGTATTGATGAGCGG	1 (1)
                                              CCACAGCCAGTATTGATGAAC	6 (1)
                                              TCACAGCCAGTATTGGTGA	3 (1)
                                              TCACAGCCAGTATTGAAGAA	1 (1)
                                              TCACAGCCAGTATTGATGAAC	1083 (1)
                                              TCACAGCCAGTATTGGCGAAC	1 (1)
                                              TCACAGCCAGTATTGATTCAC	1 (1)
                                              TCACAGCCAGTATTGAGGAAC	2 (1)
                                              TCACAGCCAGTATTGATCA	1 (2)
                                              TCACAGCCAGTATTGATGAACG	687 (1)
                                              GCACAGCCAGTATTGATGAAC	1 (1)
                                              TCACAGCCAGTATTGACGA	2 (1)
                                               CACAGCCAGTATTGAGGAA	5 (2)
                                               CACAGCCAGTATTGATGGA	1 (1)
                                               GACAGCCAGTATTGATGAAC	1 (1)
                                               CACAGCCAGTATTGATGA	11 (2)
                                               TACAGCCAGTATTGATGAAC	2 (1)
                                               CACAGCCAGTATTGATGAACGG	10 (1)
                                               CACAGCCAGTATTGATGCCC	2 (1)
                                               CACAGCCAGTATTGATGAA	29 (1)
                                               CACAGCCAGTATTGATGAAGCG	1 (1)
                                               CACAGCCAGTATTGATGTA	4 (1)
                                               CACAGCCAGTATTGATCAAC	2 (1)
                                               CACAGCCAGTATTGATAAA	1 (3)
                                               CACAGCCAGTATTGATGAAGG	1 (1)
                                               CACAGCCAGTATTGAGTAAC	1 (1)
                                               CACAGCCAGTATTGATCTAC	1 (1)
                                               CACAGCCAGTATTGATGCA	4 (3)
                                               CACAGCCAGTATTGATGAGCG	3 (1)
                                               CACAGCCAGTATTGATGTTC	1 (1)
                                               CACAGCCAGTATTGATAGA	1 (2)
                                               CACAGCCAGTATTGAGTAA	1 (1)
                                               CACAGCCAGTATTGAAGAAC	6 (2)
                                               CACAGCCAGTATTGAGGAAC	1 (1)
                                               CACAGCCAGTATTGAAGAA	3 (3)
                                               CACAGCCAGTATTGATGAACGGTG	1 (1)
                                               CACAGCCAGTATTGATGAACG	63 (1)
                                               CACAGCCAGTATTGATGACCG	11 (1)
                                               CACAGCCAGTATTGATGAACCG	1 (1)
                                               CACAGCCAGTACTGATGAA	1 (2)
                                               CACAGCCAGTATTGATGCAC	4 (2)
                                               CACAGCCAGTATTGATCTA	1 (2)
                                               CACAGCCAGTATTGCTGAAC	1 (1)
                                               CACAGCCAGTATTGTTGAAC	1 (1)
                                               CACAGCCAGTATTGATGACC	2 (1)
                                               GACAGCCAGTATTGATGAA	1 (2)
                                               CACAGCCAGTATTGATGAACGTT	1 (1)
                                               CACAGCCAGTATTGATGATC	1 (1)
                                               CACAGCCAGTATTGATGAAC	57 (1)
                                               CACAGCCAGTATTGATGAACGGT	2 (1)
                                               CACAGCCAGTATTGATGCCCG	1 (1)
                                               CACAGCCAGTATTGACGAA	1 (2)
                                               TACAGCCAGTATTGATGAA	2 (2)
                                               CACAGCCAGTATTAATGAAC	1 (1)
                                               CACAGCCAGTATTGATGAGC	4 (1)
                                               CACAGCCAGTATTGATG	2 (1)
                                               CACAGCCAGTATTGATGGACG	1 (1)
                                               CACAGCCAGTATTGGCGAA	2 (1)
                                               CACAGCCAGTATTGATTAAC	2 (2)
                                                ACAGCCAGTATTGATGAACG	3 (1)
                                                ACAGCCAGTATTGATGAAC	5 (1)
ACCTCTTGCGCCGCAGTCAATATTGGCTGAAGGCATTGCTTTATTGTCACAGCCAGTATTGATGAACGGTGTAAAAGGC
.(((.((((((((..((((((((((((((..((((.........)))).))))))))))))))...)))))))).))).	(-39.4000015258789)

>_Schisto_mansoni.Chr_2(+):25390593-25390720
               TGTGGGTCTCTTTCTTGTCCA	27 (1)
               CGTGGGTCTCTTTCTTGTCCA	1 (1)
               TGTGGGTCTCTTTCTTGTCCATG	2 (1)
               TGTGGGTCTCTTTCTTGTCCAT	79 (1)
               TGTGGGTCTCTTTCTTGTC	3 (1)
               TGTGGGTCTCTTTCTTGTCC	7 (1)
                GTGGGTCTCTTTCTTGTCCAT	24 (1)
                 TGGGTCTCTTTCTTGTCCATG	1 (1)
                 TGGGTCTCTTTCTTGTCCAT	2 (1)
                                                                               TACATCACATGACTAGAAA	1 (2)
                                                                                       TTGACTAGAAAGTGCACTCA	1 (1)
                                                                                       CTGACTAGAAAGTGCACTCACTTC	1 (1)
                                                                                       ACGACTAGAAAGTGCACTCAC	1 (1)
                                                                                       ATGACTAGAAAGTGCACTCA	1 (1)
                                                                                       ATGACTAGAAAGTGCACTCAC	1 (1)
                                                                                       ATGACTAGAAAGTGCACTC	1 (1)
                                                                                       AAGACTAGAAAGTGCACTCACTTC	1 (1)
                                                                                       GTGACTAGAAAGTGCACTCAC	1 (1)
                                                                                       ATGACTAGAAAGTGCACTCACTTC	1 (1)
                                                                                       AGGACTAGAAAGTGCACTCA	1 (1)
                                                                                       CTGACTAGAAAGTGCACTCACT	1 (1)
                                                                                       ATGACTAGAAAGTGCACTCACT	4 (1)
                                                                                       AGGACTAGAAAGTGCACTCACTT	2 (1)
                                                                                       AGGACTAGAAAGTGCACTCAC	1 (1)
                                                                                       ATGACTAGAAAGTGCACTCACTT	1 (1)
                                                                                       CTGACTAGAAAGTGCACTCACTT	2 (1)
                                                                                        CGACTAGAAAGTGCACTCACTT	22 (1)
                                                                                        TGACTAGAAAGTGCACTCACAT	7 (1)
                                                                                        TGACTAGAAAGTGCACCCACTT	9 (1)
                                                                                        TGACTAGAAAGTGCACTCACTCC	57 (1)
                                                                                        TGACTAGAAAGTGCACTCACTCCCA	3 (1)
                                                                                        TGACTAGAAAGTGCACTCACCT	14 (1)
                                                                                        TGACTAGAAAGTGCACACACTT	2 (1)
                                                                                        TGACTAGAAAGTGCACTTAC	1 (1)
                                                                                        TGACTAGAAAGTGCACTCAATTC	1 (1)
                                                                                        TGACTAGCAAGTGCACTCA	1 (1)
                                                                                        TGACTAGAAAGTGCAGTCA	1 (2)
                                                                                        TGACTAGAAAGTGCACTCACATCCA	1 (1)
                                                                                        TGACTAGAAAGTGCACTCGCTTC	2 (1)
                                                                                        TGACTAAAAAGTGCACTCA	1 (1)
                                                                                        GGACTAGAAAGTGCACTCA	4 (1)
                                                                                        TTCCTAGAAAGTGCACTCA	1 (1)
                                                                                        TGACTAGAAAGTGCACTCAAGTC	1 (1)
                                                                                        TGACTAGAAAGTGCACTCATCTC	4 (1)
                                                                                        TGGCTAGAAAGTGCACTCA	1 (1)
                                                                                        TAACTAGAAAGTGCACTCA	1 (2)
                                                                                        TGACTAGAAAGTGCACTCACTAGC	1 (1)
                                                                                        TGACTAGAAAGTGCACGCACTT	4 (1)
                                                                                        TGACTAGAAAGTGCATTCACT	1 (1)
                                                                                        TGACTAGAAAGTGCACTGACTT	1 (1)
                                                                                        TGACTAGAAAGTGCACTCGTT	1 (1)
                                                                                        TGACTAGAAAGTGCACTCACTTCTA	7 (1)
                                                                                        TGACTAGAAAGTGCACTCCC	2 (2)
                                                                                        GGACTAGAAAGTGCACTCACTT	4 (1)
                                                                                        TGACTAGAAAGTGCACTCAATT	3 (1)
                                                                                        TGACTAGAAAGTGCACTCACTTCCA	1662 (1)
                                                                                        TGACTAGAAAGTGCACTCAATTCC	1 (1)
                                                                                        TGACTAGAAAGTGCACTCACTGC	7 (1)
                                                                                        AGACTAGAAAGTGCACTCA	5 (1)
                                                                                        TGACTAGAAAGTGCACTCACTGAC	1 (1)
                                                                                        TGACTAGAAAGTGCACTGAC	1 (1)
                                                                                        TGACTAGAAAGTGCGCTCAC	1 (1)
                                                                                        TGACTAGAAAGTGCACTCACGT	10 (1)
                                                                                        AGACTAGAAAGTGCACTCAC	1 (1)
                                                                                        TGACGCGAAAGTGCACTCACTTCCA	1 (1)
                                                                                        TGACTAGAAAGTGCACTGACTTC	6 (1)
                                                                                        TGACTAGAAAGTGCACCCAC	1 (1)
                                                                                        TGACTAGAAAGTGCACTCA	1950 (1)
                                                                                        CAACTAGAAAGTGCACTCACTTCC	1 (1)
                                                                                        TGACTAGAAAGTGCACTCACTTCAA	2 (1)
                                                                                        CGACTAGAAAGTGCACTCAC	25 (1)
                                                                                        TGACTAGAAAGTGTACTCA	1 (1)
                                                                                        TGACTAGAAAGTGCACTCCCTTC	1 (1)
                                                                                        TGACTAGAAAGTGCACTCACGTCCA	2 (1)
                                                                                        ACACTAGAAAGTGCACTCA	6 (2)
                                                                                        AGACTAGAAAGTGCACTCACTTC	1 (1)
                                                                                        TGACTAGAAAGTGCACTCACTTGC	1 (1)
                                                                                        TGACTAGAAAGTGCACTCACTAC	12 (1)
                                                                                        TGACTAGAAAGTGCACTCAC	2772 (1)
                                                                                        TGACTAGAAAGTGCACTCGC	4 (1)
                                                                                        TGACTAGAAAGTGCATTCAC	2 (1)
                                                                                        ACACTAGAAAGTGCACTCAC	2 (2)
                                                                                        TGACTAGAAAGTGCACTCACTGACA	1 (1)
                                                                                        TGACTAGAAAGTGCACTCACTT	1612 (1)
                                                                                        TGACTAGAAAGTGCACTC	33 (1)
                                                                                        TGACTAGAAAGTGCACTCCCT	1 (2)
                                                                                        TGACTAGAAAGTGCACTGA	5 (1)
                                                                                        TGACTAGAAAGTGCACTCACGTC	9 (1)
                                                                                        TGAGTAGAAAGTGCACTCAC	1 (1)
                                                                                        TGACTAGAAAGTGCACTTACTTC	1 (1)
                                                                                        TGACTAGAAAGTGCACTCACCTC	10 (1)
                                                                                        TGACTAGAAAGTGCACTCACTTC	3889 (1)
                                                                                        TGACTAGAAAGTGCACTCTCT	4 (2)
                                                                                        TGACTAGAAAGTGCACTAACTTC	1 (1)
                                                                                        TGACTAGAAAGTGCACTCACGGC	1 (1)
                                                                                        CGACTAGAAAGTGCACTCACT	3 (1)
                                                                                        GGACTAGAAAGTGCACTCAC	5 (1)
                                                                                        TGACTAGAAAGTGCATTCA	3 (2)
                                                                                        TGACTAGAAAGTGCACTTA	1 (1)
                                                                                        GGACTAGAAAGTGCACTCACTTC	3 (1)
                                                                                        TGACTAGAAAGTGCACTCACATCC	1 (1)
                                                                                        GGACTAGAAAGTGCACTCACTTCCA	2 (1)
                                                                                        TGACTAGAAAGTGCACTCGCT	1 (1)
                                                                                        TGACTAGAAAGTGCACTCACCTCC	1 (1)
                                                                                        TGACTAGAAAGTGCACTAA	1 (1)
                                                                                        TGACTAGAAAGTGCACTCACATC	8 (1)
                                                                                        CGACTAGAAAGTGCACTCA	31 (2)
                                                                                        TGACTAGAAAGTGCACTCACGTCC	2 (1)
                                                                                        TGACTAGAAAGTGCACGCAC	3 (1)
                                                                                        TGACTAGAAAGTGCACTCGTTT	1 (1)
                                                                                        ACACTAGAAAGTGCACTCACTT	2 (1)
                                                                                        TGACTAGAAAGTGCACTCACTTCC	551 (1)
                                                                                        AGACTAGAAAGTGCACTCACTT	1 (1)
                                                                                        TGACTAGAAAGTGCACTCTC	9 (1)
                                                                                        GGACTAGAAAGTGCACTCACT	2 (1)
                                                                                        TGACTAGAAAGTGCACTCACTTTTA	7 (1)
                                                                                        CGACTAGAAAGTGCACTCACTTCC	2 (1)
                                                                                        CGACTAGAAAGTGCACTCACTTCCA	2 (1)
                                                                                        CAACTAGAAAGTGCACTCACTT	2 (1)
                                                                                        TGACTAGAAAGTGCACTCATTT	1 (1)
                                                                                        TGACTAGAAAGTGCAATCA	1 (1)
                                                                                        TGACTGGAAAGTGCACTCA	1 (1)
                                                                                        TGACTAGAAAGTGCACTACC	2 (1)
                                                                                        TGACTAGAAAGTGCACTCATTTC	2 (1)
                                                                                        TGACTAGAAAGTGCACTCATCT	1 (1)
                                                                                        TGACTAGAAAGTGCACTCACT	2666 (1)
                                                                                        CGACTAGAAAGTGCACTCACTTC	23 (1)
                                                                                        TGACTAGAAAGTGCACTCAAT	5 (1)
                                                                                        TGACTAGAAAGTGCACGAA	2 (1)
                                                                                        TGACTAGAAAGTGCACTCTCTTC	2 (1)
                                                                                        ACACTAGAAAGTGCACTCACT	4 (1)
                                                                                        TGACTAGAAAGTGCACTCCCTT	6 (1)
                                                                                        TGACTAGAAAGTGCACTCTGT	1 (1)
                                                                                        TGACTAGAAAGTGCACTCGCTT	2 (1)
                                                                                        TGACTAGAAAGTGCAGTCAC	1 (1)
                                                                                        TGACTAGAAAGTGCACCTA	1 (1)
                                                                                        TGACTAGATAGTGCACTCA	1 (2)
                                                                                        TGACTAGAAAGTGCAGTCACTT	1 (1)
                                                                                        TGACTAGAAAGTGCACTCACTTCGA	6 (1)
                                                                                         GACTAGAAAGTGCACTGACT	6 (1)
                                                                                         GACTAGAAAGTGCACTCACT	315 (1)
                                                                                         GACTAGAAAGTGCACTCCATTC	1 (1)
                                                                                         AACTAGAAAGTGCACTCACTTC	3 (1)
                                                                                         GACTAGAAAGTGCACTTAC	2 (2)
                                                                                         GACTAGAAAGTGCACTCGTTTC	2 (1)
                                                                                         GACTAGAAAGTGCACTCAAGT	1 (1)
                                                                                         GACTAGAAAGTGCACTCATCTC	2 (1)
                                                                                         GACTAGAAAGTGCACGCACTT	10 (1)
                                                                                         GACTAGAAAGTGCACTCACTCCCA	1 (1)
                                                                                         GACTAGAAAGTGCACTCACCCC	2 (1)
                                                                                         GACTAGAAAGTGCACTCACTTCCCT	1 (1)
                                                                                         GACTAGAAAGTGCACTTACTTC	2 (1)
                                                                                         GACTAGAAAGTGCACTAACT	1 (1)
                                                                                         GACTAGAAAGTGCACTCTCTTC	12 (1)
                                                                                         CACTAGAAAGTGCACTCACTTC	2 (1)
                                                                                         AACTAGAAAGTGCACTCACT	2 (1)
                                                                                         GACAAGAAAGTGCACTCAC	1 (1)
                                                                                         GACTAGAAAGTGCACTCAGTTC	6 (1)
                                                                                         GACTAGAAAGTGCACACAC	1 (1)
                                                                                         GACAAGAAAGTGCACTCACTTC	1 (1)
                                                                                         GACTAGAAAGTGCACTCACGT	10 (1)
                                                                                         TACTAGAAAGTGCACTCACTT	2 (1)
                                                                                         GACTAGAAAGTGCACTCACTTCTAT	2 (1)
                                                                                         GACTAGAAAGTGCACTCAATTC	3 (1)
                                                                                         GACTAGAAAGTGCACACACTT	6 (1)
                                                                                         GACTAGAAAGTGCACTAACTT	1 (1)
                                                                                         GAGTAGAAAGTGCACTCACTT	2 (2)
                                                                                         TACTAGAAAGTGCACTCACTTCCA	1 (1)
                                                                                         GACTAGAAAGTGCGCTCACT	1 (1)
                                                                                         GACTAGAAAGTGCACTCGCTT	5 (1)
                                                                                         GCCTAGAAAGTGCACTCAC	2 (1)
                                                                                         GACTAGAAAGTGCACTAACTTC	1 (1)
                                                                                         GACTAGAAAGTGCACTCACAT	22 (1)
                                                                                         GACTAGAAAGTGCACTCACCTC	25 (1)
                                                                                         GACTAGAAAGTGCACTCACGTCCA	1 (1)
                                                                                         GACTAGAAAGTGCATTCACT	1 (1)
                                                                                         GACTAGAAAGTGCACTCACTTCC	226 (1)
                                                                                         GACTAGAAAGTGCAATCACTT	1 (1)
                                                                                         GACTAGAAAGTGCAGACAC	1 (1)
                                                                                         GACTAGAAAGTGCACTCACTTC	392 (1)
                                                                                         GACTATAAAGTGCACTCACT	1 (1)
                                                                                         GACTAGAAAGTGCACTCATTT	2 (1)
                                                                                         GACTAGAAAGTGCACTGACTT	4 (1)
                                                                                         GACTAGAAAGTGCACTCCCT	4 (2)
                                                                                         GACTAGAAAGTGCACTCACCTCC	1 (1)
                                                                                         GCATAGAAAGTGCACTCACTT	1 (1)
                                                                                         GACTAGAAAGTGCACTCTCT	7 (2)
                                                                                         GACTAGAAAGTGCACTTACT	3 (2)
                                                                                         GACTAGAAAGTGCACTCACGTCC	4 (1)
                                                                                         GACTAGAAAGTGCACTCACTCC	200 (1)
                                                                                         GCCTAGAAAGTGCACTCACTT	1 (1)
                                                                                         GACTAGAAAGTGCACGAACTT	1 (1)
                                                                                         GACTAGAAAGTGCACTCACCT	28 (1)
                                                                                         GACTAGAAAGTGCACAGACTTC	1 (1)
                                                                                         GACTAGAAAGTGCACTCAGTT	4 (1)
                                                                                         AACTAGAAAGTGCACTCACTTCCA	1 (1)
                                                                                         GACTAGAAAGTGCACTCATT	3 (1)
                                                                                         GACTAGAAGGTGCACTCAC	1 (1)
                                                                                         GACTAGAAAGTGCACCCACT	3 (1)
                                                                                         GACTAGAAAGTGCACTCACTAGCA	2 (1)
                                                                                         GACTAGAAAGTGCACTCA	142 (1)
                                                                                         GACTAGAAAGTGCACTCACTGC	13 (1)
                                                                                         GACTAGAAAGTGCACCCACTT	24 (1)
                                                                                         GACTAGAAAGTGCAGTCAC	1 (1)
                                                                                         GACTAGAAAGTGCACTCACTTCGAT	2 (1)
                                                                                         GACTAGAAAGTGCACAGACT	1 (1)
                                                                                         GACTAGAAAGTGCACCTACTT	1 (1)
                                                                                         TACTAGAAAGTGCACTCACTTC	3 (1)
                                                                                         GACTAGAAAGTGCACTCACTT	197 (1)
                                                                                         GACTAGAAAGTGCACTCACGTC	14 (1)
                                                                                         GACTAGAAAGTGCACTCGCTTC	2 (1)
                                                                                         GACTAGAAAGTGCACTCGCT	6 (1)
                                                                                         GACTAGAAAGTGCACTCACTTCGA	15 (1)
                                                                                         GACTAGAAAGTGCACTAAC	1 (3)
                                                                                         GACTAGAAAGTGCACTCATTTC	3 (1)
                                                                                         GACTAGAAAGTGCACTCAC	271 (1)
                                                                                         GACTAGAAAGTGCACCCAC	3 (1)
                                                                                         GACTAGAAAGTGCACTCATCT	1 (1)
                                                                                         CACTAGAAAGTGCACTCACT	2 (1)
                                                                                         TACTAGAAAGTGCACTCACT	1 (2)
                                                                                         GACTAGAAAGTGCACTCCAT	1 (1)
                                                                                         GACTAGAAAGTGCACTCAGATC	1 (1)
                                                                                         GACTAGAAAGTGCACTCAATT	7 (1)
                                                                                         GACTCGAAAGTGCACTCAC	1 (1)
                                                                                         GACTAGAAAGTGCACTCTC	14 (2)
                                                                                         GACTAGAAAGTGCACTCGTT	1 (1)
                                                                                         GGCTAGAAAGTGCACTCACTT	2 (1)
                                                                                         GACTAGAAAGTGCACTCACGGCC	2 (1)
                                                                                         AACTAGAAAGTGCACTCACTT	2 (1)
                                                                                         GACTAGAAAGTGCACTCACGGC	10 (1)
                                                                                         GACTAGAAAGTGCACTCAATTCCA	1 (1)
                                                                                         GACTAGAAAGTGCACTCACTTGCA	1 (1)
                                                                                         GACTAGAAAGTGCACTC	5 (3)
                                                                                         GACTAGAAAGTGCACTCAGT	4 (1)
                                                                                         GACTAGAAAGTGCACTCACTTCCA	159 (1)
                                                                                         GACTAGAAAGTGCACTCACTTTTA	5 (1)
                                                                                         GGCTAGAAAGTGCACTCAC	3 (3)
                                                                                         GACTAGAAAGTGCACTCTCTT	2 (2)
                                                                                         GACTAGAGAGTGCACTCACTTC	1 (1)
                                                                                         GACTAGAAAGTGCACTCACTTCAA	7 (1)
                                                                                         GACTATCAAGTGCACTCACTT	1 (1)
                                                                                         CACTAGAAAGTGCACTCACTT	1 (1)
                                                                                         GACTAGAAGGTGCACTCACT	1 (1)
                                                                                         GACTAGAAAGTGCACTCACTTACA	1 (1)
                                                                                         GACTAGAAAGTGCACTCACTTCTA	26 (1)
                                                                                         GACTAGAAAGTGCACTCCATT	2 (1)
                                                                                         GACTAGAAAGTGCACGCACT	1 (1)
                                                                                         GACTAGAAAGTGCACTCACATCCA	2 (1)
                                                                                         GACTAGAAAGTGCACTCGC	18 (1)
                                                                                         GATTAGAAAGTGCACTCACT	1 (1)
                                                                                         GACTAGAAAGTGCACTCACATC	18 (1)
                                                                                         CACTAGAAAGTGCACTCAC	2 (1)
                                                                                         GACTAGAAAGTGCAATCAC	1 (1)
                                                                                         GAGTAGAAAGTGCACTCAC	1 (2)
                                                                                         GACTAGAAAGTGCACTCAAT	8 (1)
                                                                                         GACTAGAAAGTGCACTCACTAC	17 (1)
                                                                                         GACTAGAAAGTGCACTGACTTC	20 (1)
                                                                                         GACTAGAAAGTGCACTCACTTCCAT	21 (1)
                                                                                         GACTAGAAAGTGCACTGAC	2 (3)
                                                                                         GACTAGAAAGTGCACCCACTTC	1 (1)
                                                                                         GACTAGAAAGTGCACTCCC	2 (1)
                                                                                         GACTAGAAAGTGCACTCACCCCCA	4 (1)
                                                                                         GACTAGAAAGTGCACTCCCTT	14 (1)
                                                                                          ACTAGAAAGTGCACTCACTTC	2 (1)
                                                                                          ACTAGAAAGTGCACTCACTTCCA	1 (1)
                                                                                          GCTAGAAAGTGCACTCACTTC	1 (1)
                                                                                          ACTAGAAAGTGCACTCACT	1 (2)
                                                                                          ACTAGAAAGTGCACTCACTT	2 (1)
                                                                                          TCTAGAAAGTGCACTCACTTC	1 (1)
                                                                                           CTAGAAAGTGCACTCACTTCCA	1 (1)
                                                                                           CTAGAAAGTGCACTCACTT	1 (1)
                                                                                           CTAGAAAGTGCACTCACTTC	2 (1)
                                                                                            TAGAAAGTGCACTCACTTCC	1 (1)
                                                                                            TAGAAAGTGCACTCACTTC	3 (1)
                                                                                             AGAAAGTGCACTGACTTCCA	1 (1)
                                                                                             AGAAAGTGCACTCACTTC	3 (1)
                                                                                             AGAAAGTGCACTCACTTCC	3 (1)
                                                                                              GAAAGTGCACTCACTTCCA	1 (2)
ATATATGTATATGGCTGTGGGTCTCTTTCTTGTCCATGGTATAGTAGTTGAAGCTCACTGCTTTAGTGTGCATCCTCTTTACATCACATGACTAGAAAGTGCACTCACTTCCATCTCAGTACAGAACA
.....(((((((((..(((((((.((((((.(((..((((.(((.((..((.((.(((((...))))).)).))..))))).))))...))).)))))).).))))))..))))....))))).....	(-37.9000015258789)

>_Schisto_mansoni.Chr_1(-):38691248-38691367
                      acCTCCCTGAGACCCTTTG	1 (1)
                       atTCCCTGAGACCCTTTGA	1 (1)
                       atTCCCTGAGACCCTTTGAT	1 (1)
                        CTCCCTGAGACCCTTTGATTGC	1 (1)
                        CTCCCTGAGACCCTTTGATT	2 (1)
                        tTCCCTGAGACCCTTTGATTGCC	1 (1)
                        CTCCCTGAGACCCTTTGATTGCC	6 (1)
                        tTCCCTGAGACCCTTTGATTGCCT	1 (1)
                        gTCCCTGAGACCCTTTGATTGCC	1 (1)
                        CTCCCTGAGACCCTTTGATTG	2 (1)
                        aTCCCTGAGACCCTTTGATT	1 (1)
                        gTCCCTGAGACCCTTTGATTG	2 (1)
                         TCCCcGAGACCCTTTGATTGC	1 (1)
                         TCCCgtAGACCCTTTGATT	1 (1)
                         TCCCTGAGACCCTTTtATTGC	9 (1)
                         gCCCTGAGACCCTTTGATT	28 (1)
                         TCCCTGAGACCCTTTagTTGC	5 (1)
                         TCgCTGAGACCCTTTGATT	1 (1)
                         TCCCTGAGACCCTTTGAcT	56 (1)
                         TaCCTGAGACCCTTTGATTG	1 (1)
                         TCCCTGAGACCCTTTGATaGCC	6 (1)
                         TCCCTGgGACCCTTTGATTGCC	1 (1)
                         gCCCTGAGACCCTTTGATTGCCT	5 (1)
                         TCCCTGAGACCCTTcGATTG	6 (1)
                         TCCCTGAGACCCTTTGgTTG	10 (1)
                         TCCCTGAGACCCTTTGATaG	12 (1)
                         TCCCTGAGACCCTTTGATT	2617 (1)
                         TCCCTGAGACCCTTTGAaT	6 (1)
                         TCtCTGAGACCCTTTGATTGC	1 (1)
                         TgCCTGAGACCCTTTGATTG	2 (1)
                         TCCCTGAGACCCTTTGATTGttT	1 (1)
                         TCCtTGAGACCCTTTGATTGC	1 (1)
                         aCCCTGAGACCCTTTGATTG	6 (1)
                         TCCCTGAGACCCTTTGATcGCCTT	9 (1)
                         gaCCTGAGACCCTTTGATTGC	1 (1)
                         TCCCTGAGACCCTTTcATTGC	20 (1)
                         TCCCTGAGACCCTTTGATTGaaT	2 (1)
                         TggCTGAGACCCTTTGATT	1 (1)
                         TCCCTGAGACCCTTTGATTGaCT	2 (1)
                         TCCCTGAGACCCTTaGATTG	3 (1)
                         gCCCTGAGACCCTTTGATTGCC	22 (1)
                         TCCCTGAGACCCTTTGATTGCtTT	1 (1)
                         TCCCTGAGACCCTTTGAcTGC	219 (1)
                         TCCCTGAGACCtTTTGATTGCCT	1 (1)
                         TCttTGAGACCCTTTGATTGCC	1 (1)
                         TCCCTGAGACCCTTTGATTaC	50 (1)
                         TCCCTGAGACCCTTTGATTcCCT	1 (1)
                         TCCCTGAGACCCTTTGATcGC	69 (1)
                         aCCCTGAGACCCTTTGATT	5 (1)
                         TCCCTGAGACCCTTTGATcGCC	11 (1)
                         TCCCTGAGACCCTTTGtTTGC	63 (1)
                         TCCCTGAGACCCTTTGATTGCCaT	2 (1)
                         TCCCTGAGACCCTTTGATTGaC	1 (1)
                         TCCtTGAGACCCTTTGATTG	1 (1)
                         TaCCTGAGACCCTTTGATTGC	3 (1)
                         TCCCTGAGgCCCTTTGATTG	1 (1)
                         TCCCTGAGACCCTTTtATT	1 (1)
                         TCCCTGAGACCCTTTGATcaC	12 (1)
                         TCCCTGAGACCCTTTGATTGC	2441 (1)
                         agCCTGAGACCCTTTGATTGC	1 (1)
                         TCCCTGAGACCCTTTGATaGC	30 (1)
                         gaCCTGAGACCCTTTGATT	1 (1)
                         TCCCTGAGACCCTTTGAaaGC	13 (1)
                         TCCCTGAGACCCTTTGAccGCC	3 (1)
                         TCCCTaAGACCCTTTGATTGCC	1 (1)
                         cCCCTGAGACCCTTTGATTGCC	4 (1)
                         TCCCTGAGACCCTTTGATTGCCccG	1 (1)
                         TCCCTGAGACCCTTTGATgGC	48 (1)
                         TCCCTGAGACCCTTTGATacC	7 (1)
                         TCCCTGctACCCTTTGATTGC	1 (1)
                         TCCCTGAGACCCTTTGATTGCCTTG	46 (1)
                         TCCCTGAGACCCTTTGA	2 (1)
                         gCCCTGAGACCCTTTGATTG	34 (1)
                         cCCCTGAGACCCTTTGATTGC	29 (1)
                         TCCCTGAGACCCTTaGATT	1 (1)
                         TCCCTGAGACCCTTTGATTGCCTaG	1 (1)
                         TCCCTGAGACCCTTTGATcGCCT	1 (1)
                         TCCCTGAGACCCTTTGtTTG	6 (1)
                         TCCCTGAGACCCTTTGAgTGCC	25 (1)
                         TCCCTGAGACCCTTTGATTG	3546 (1)
                         TCCCTGAGACCCTTTGATTGCtT	2 (1)
                         TCgCTGAGACCCTTTGATTGC	1 (1)
                         TCCCTGAGACCCTTTGATTaCCT	1 (1)
                         TCCCTGAGACCCTTTGATgtC	19 (1)
                         TCtCTGAGACCCTTTGATTG	1 (1)
                         TCCCTGAGACCCTTTGcgTGC	2 (1)
                         TCCCTGAGACCCTTTGATTGCCTT	377 (1)
                         TCCCTGAGACCCTTTGATgG	17 (1)
                         TCCCTGAGACCCTTTGAaTGCC	3 (1)
                         gCCCTGAGACCCTTTGATTGCCTT	1 (1)
                         ctCCTGAGACCCTTTGATTGC	7 (1)
                         TCCCTGAGACCCTTgGATTG	7 (1)
                         TCCCTGAGgCCCTTTGATTGC	1 (1)
                         TCCCTGAGACCCTTTGATTGCCT	2703 (1)
                         TCCCTGAGACCCTTTGATcaCC	1 (1)
                         TCCCTGAGACCCTTgtATTGC	1 (1)
                         TtCCTGAGACCCTTTGATTGC	2 (1)
                         TCCCTGAGACCCTaTGATT	1 (1)
                         TCCCTGAGACCCTTTGAcTG	23 (1)
                         TgCCTGAGACCCTTTGATTGCC	1 (1)
                         TCCCTGAGACCCTTTGATTGgCT	4 (1)
                         TCCCTGAGACCCTTTGATTcgC	1 (1)
                         aCCCTGAGACCCTTTGATTGC	35 (1)
                         TCCCTGAGACCCcTTGATTGC	1 (1)
                         TCCCTGAGAtCCTTTGATTGC	1 (1)
                         TCCCTGAGACCCTTTGATTaCC	2 (1)
                         TCCCTGAGACCCTTTGAgT	15 (1)
                         TCCgTGAGACCCTTTGATTGC	1 (1)
                         TCCCTGAGACCCTTTGAcTGCC	16 (1)
                         TCCCTGAGACCCTTTGAgTGCCT	1 (1)
                         TCtCTGAGACCCTTTGATT	1 (1)
                         TCCCTGAGACCCTTTGAccGC	26 (1)
                         cCCCTGAGACCCTTTGATT	13 (1)
                         TCCCTGAGACCCTTTGAgTGC	59 (1)
                         TCCCTGAGACCCTTTGATTcCC	9 (1)
                         cCCCTGAGACCCTTTGATTGCCT	1 (1)
                         TCCCTGAGACCCTTTGATTGCaT	31 (1)
                         TCCCTGAGACCCTTTGAaTGC	41 (1)
                         TCCCTGAGACCCTTTGAgTG	10 (1)
                         TCCCTGAGACCCTTTGAT	359 (1)
                         TttCTGAGACCCTTTGATTGCC	1 (1)
                         TCCCTGAGACCCTTTGATTGgC	3 (1)
                         gCCCTGAGACCCTTTGATTGC	121 (1)
                         TCCCTGAGACCCTcTGATTGC	1 (1)
                         TCCCTGAGACCCTTTGATTGtC	1 (1)
                         aCCCTGAGACCCTTTGATTGCC	6 (1)
                         TCCCTGAGACCCTTTGATTtCC	1 (1)
                         TCCCTGAGACCCTTTGATTGCCcT	3 (1)
                         TCCCTGAGACCCTTTtcTT	2 (1)
                         aCCCTGAGACCCTTTGATTGCCT	1 (1)
                         TCCCTGAGACCCTTTGAcTGCCT	2 (1)
                         TgCCTGAGACCCTTTGATTGC	3 (1)
                         ctCCTGAGACCCTTTGATTG	1 (1)
                         TCCCTGAGACCCTaaGATTGC	1 (1)
                         TCCCTGAGACCCTTTGgTTGC	258 (1)
                         TCCCTGAGACCCTTTGATcG	22 (1)
                         TCCCTGAGACCCTTTGATTtC	9 (1)
                         TCCCTGAGACCCTTTGATTGCC	11524 (1)
                         TCCCTGAGACCCTTTGATacCCT	1 (1)
                         TCCCTGAGACCCTTTGATgGCC	6 (1)
                         TCCCTGAGACCCTTTaATTGC	42 (1)
                         cCCCTGAGACCCTTTGATTG	5 (1)
                         TCCCTGAGACCCTTTGATTGCgT	37 (1)
                          CCCTGAGACCCTTTGAgTG	8 (1)
                          CCCTaAGACCCTTTGATTGC	1 (1)
                          CCCTGAGACCCTTTGAaTGC	29 (1)
                          CCCTGAGACCCTcTGATTGC	1 (1)
                          CCCTGAGACCCTTTGATTGCCcT	2 (1)
                          aaCTGAGACCCTTTGATTGC	1 (1)
                          CCCTGAGACCCTTgGATTG	4 (1)
                          CCCTGAGACttTTTGATTGC	1 (1)
                          CCCTGAGACCCTTTGATcGCCTT	6 (1)
                          CCCTGAGACCCTTTGATTGCCTT	29 (1)
                          CCCTGAGACCCTTTGAaaGC	7 (1)
                          CCCTGAGACCCTTTGAcTGCC	17 (1)
                          aCCTGAGACCCTTTGATTGC	4 (1)
                          CCCTGAGACCCTTTGAcTGC	134 (1)
                          CCCTGAGACCCTTTGATacC	4 (1)
                          CCCTGAGACCCTTTGATTGC	152 (1)
                          CCCTGAGACCCTTTGATgtC	10 (1)
                          CCCTGAGACCCTTTGtTTG	1 (1)
                          CCCTGAGACCCTTTGATTaCCT	1 (1)
                          CCtTGAGACCCTTTGATTGC	3 (1)
                          CCCaGAGACCCTTTGATTGC	2 (1)
                          CCCcGAGACCCTTTGATTGC	3 (1)
                          CCCTGAGcCCCTTTGATTGC	1 (1)
                          CCCTGAGACCCTTTGATTGCCTTG	6 (1)
                          CCCTGAGACCCTTTGATcGCCT	1 (1)
                          CCCTGAGACCCTTTGAccG	1 (1)
                          CCCTGAGACCCTTTtATTGC	3 (1)
                          CCCTGAGACCCTTTGATaGCC	9 (1)
                          CCCcGAGACCCTTTGATTGCC	1 (1)
                          CCCTGAGACCCTTTGATaGCCT	1 (1)
                          CCCTGAGACCCTTTGATTGCaT	16 (1)
                          CCCTGAGACCCTTTGtTTGC	36 (1)
                          aCCTGAGACCCTTTGATTG	2 (1)
                          CCCTGAGACCCTTcGATTG	4 (1)
                          CCCTGAGACCCTTTGATcaCC	1 (1)
                          ttCTGAGACCCTTTGATTGC	1 (1)
                          CCCTGAGACCCTTTGAgTGC	41 (1)
                          CCCTGAGACCCTTTGATTGttT	1 (1)
                          CCCTGAGACCCTTTGATTGCCTgG	2 (1)
                          CCCTGAGACCCTTTGATcG	9 (1)
                          CCCTGAGACCCTTTGATgGC	25 (1)
                          CCCTGAGACCCTTTGgTTGC	152 (1)
                          CCCTGAGACCCTTTGATcaC	7 (1)
                          CaCTGAGACCCTTTGATTGC	3 (1)
                          CCCTGAGACCCTTTGATgG	5 (1)
                          CCaTGAGACCCTTTGATTGC	3 (1)
                          CCCTGAGACCCTTTGAgTGCC	10 (1)
                          CCCTGAGACCCTTTGATTGaCT	4 (1)
                          gCCTGAGACCCTTTGATTGC	9 (1)
                          CCCTGAGACCCTTTGATTGCgT	16 (1)
                          CCCTGAGACCCTTTGATcGC	53 (1)
                          CCCTGAGACCCTTTGATTGCC	740 (1)
                          CCCTGAGACCCTTTcATTGC	18 (1)
                          CCCTGAGACCCTTaGATTG	3 (1)
                          tCCTGAGACCCTTTGATTGC	7 (1)
                          CCCTGAGACCCTTTGATaG	2 (1)
                          CCCTGAGACgCTTTGATTGC	1 (1)
                          CCCTGAGACCCTTTGATTGCtT	2 (1)
                          CCCTGAGACCCTTTtcTTGC	2 (1)
                          CCCTGAGACCCTTTGATTGCCgT	3 (1)
                          CCCTGAGACCCTTTGATcGCC	7 (1)
                          CCgTGAGACCCTTTGATTGC	6 (1)
                          tCCTGAGACCCTTTGATTGCC	1 (1)
                          CCCTGAGACCCTTTagTTGC	1 (1)
                          gCCTGAGACCCTTTGATTGCC	2 (1)
                          CCCTGAGACCCTTTGAcTG	14 (1)
                          CCCTGAGACCCTTTGATTG	198 (1)
                          CtCTGAGACCCTTTGATTGCCT	1 (1)
                          CCCTGAGACCCTTTGAccGC	17 (1)
                          CgCTGAGACCCTTTGATTGC	5 (1)
                          CCCTGAGACCCTTTGATTGgCT	1 (1)
                          tCCTGAGACCCTTTGATTG	1 (1)
                          CCCTGAGACCCTTTGATTGCCaT	2 (1)
                          CCCTGAGACCCTTTGATTcgC	2 (1)
                          CCCTGAGACCCTTTGATTGtC	1 (1)
                          CCaTGAGACCCTTTGATTG	1 (1)
                          CCgTGAGACCCTTTGATTG	1 (1)
                          CCCTGAGACCCTTTaATTGC	23 (1)
                          CCtTGAGACCCTTTGATTGCC	1 (1)
                          CCCTGAGACCCcTTGATTGC	1 (1)
                          CCCTGAGACCCTTTGATTGCCT	152 (1)
                           CCTGAGACCCTTTGATTGCCT	2 (1)
                           CCTGAGACCCTTTGATTGCC	6 (1)
                            CTGAGACCCTTTGATTGCCT	2 (1)
                             TGAGACCCTTTGATTGCCTT	1 (1)
                               AGACCCTTTGATaGCCTTG	1 (1)
                                                                                 CAGCCAAAGTGACTCAGGTA	38 (1)
                                                                                 CAGCCAAAGTGACTCAGGT	42 (1)
                                                                                 CAGCCAAAGTGACTCAGGTATGCAT	6 (1)
                                                                                 tAGCCAAAGTGACTCAGGTATG	1 (1)
                                                                                 CAGCCAAAGTGACTCAGGTATGC	6 (1)
                                                                                 CAGCCAAAGTGACTCAGGTATGCA	8 (1)
                                                                                 CAGCCAAAGTGACTCAGGTATG	12 (1)
                                                                                 CAGCCAAAGTGACTCAGGTAT	9 (1)
                                                                                  AGCCAAAGTGACTCAGGTAT	11 (1)
                                                                                  AGCCAAAGTGACTCAGGTATG	7 (1)
                                                                                  AGCCAAAGTGACTCAGGTATGCAT	3 (1)
                                                                                  cGCCAAAGTGACTCAGGTATG	2 (1)
                                                                                  AGCCAAAGTGACTCAGGTATGCA	1 (1)
                                                                                  AGCCAAAGTGACTCAGGTA	17 (1)
                                                                                  AGCCAAAGTGACTCAGGTATGC	8 (1)
                                                                                  AGCCAAAGTGACTCAGGTATGCATA	7 (1)
                                                                                   GCCAAAGTGACTCAGGTATGCA	1 (1)
                                                                                   GCCAAAGTGACTCAGGTATGCATA	7 (1)
                                                                                   GCCAAAGTGACTCAGGTATG	1 (1)
                                                                                   GCCAAAGTGACTCAGGTAT	5 (1)
                                                                                   GCCAAAGTGACTCAGGTATGC	3 (1)
                                                                                    CCAAAGTGACTCAGGTATGCA	1 (1)
                                                                                    CCAAAGTGACTCAGGTATGC	1 (1)
TGAATACACCTAATTATCATTTTGCTCCCTGAGACCCTTTGATTGCCTTGTTATTACAATACTGTACATAACATGATCAGGCAGCCAAAGTGACTCAGGTATGCATAATAGGTGTTAAAC
.....(((((((.(((......(((..((((((.(.(((((..(((((((((((((((....)))).)))))).....)))))..))))).).))))))...))))))))))))).....	(-38.4000015258789)

>_Schisto_mansoni.Chr_6(+):18429504-18429647
   GCTATAGTGATGATTAAAG	1 (1)
                                GACATTCACCGCGTGCCTTAA	1 (1)
                                 ACATTCACCGCGTGCCTTAA	1 (1)
                                  CATTCACCGCGTGCCTTAA	1 (1)
                                           CGTGCCTTAATATTTTTGATAT	1 (1)
                                                                                 TCATCAAGGCAATCGCGGA	1 (1)
                                                                                   ATCAAGGCAATCGCGGAAAA	28 (1)
                                                                                   GTCAAGGCAATCGCGGAAAA	1 (1)
                                                                                   ATCAATTCAATCGCGGAAAA	1 (1)
                                                                                   ATCAGAGCAATCGCGGAAAA	1 (1)
                                                                                   ATCAAAGCAATCGCGGAAAA	4 (1)
                                                                                   ATCAAGGCAATCGCGGAAAATG	1 (1)
                                                                                   ATCAAAGCAATCGCGGAAA	1 (1)
                                                                                   ATCAAGACAATCGCGGAAAA	1 (1)
                                                                                   ATCAAGGCAATCGCGGAAAAT	1 (1)
                                                                                   ATCAAGGCAATCGCGGAAA	3 (2)
                                                                                   ATCAAGGCAATCGCGGAA	1 (1)
                                                                                    TCAAGGCAATCGCGGAAAA	2 (2)
                                                                                    TCAAGGCAATCGCGGAAAATG	1 (1)
GAAGCTATAGTGATGATTAAAGCTCCGTGGATGACATTCACCGCGTGCCTTAATATTTTTGTTATGAATAATATTTATAACTCATCAAGGCAATCGCGGAAAATGGCATACAAAACGGACTTTATAATGTTTACTTATAATGAT
.....((((((((....(((((.(((((.((((.((((..(((((((((((.........(((((((((...))))))))).....))))))..)))))..)))).))).)...))))))))))......)))).)))).....	(-38.6399993896484)

>_Schisto_mansoni.Chr_W(-):827970-828085
                 TACTAGTGATTATATGGAAT	1 (1)
                     AGTGATTTAATGGAATGTG	1 (1)
                              CTGGAATGTGGCGAAGTATG	1 (1)
                              TTGGAATGTGGCGAAGTATGGTC	1 (1)
                               TGGAATGTGGCGATGTATG	1 (1)
                               TGGAATGTGGCGAAGTATGGTCT	174 (1)
                               TGGAATGTGGCGAAGAATGGT	1 (1)
                               ACGAATGTGGCGAAGTATGGTC	1 (1)
                               TGGAATGTGGCGAAGTATG	239 (2)
                               ACGAATGTGGCGAAGTATGGT	3 (1)
                               CGGAATGTGGCGAAGTATGGTCTA	1 (1)
                               TGGAATGTGGCGAAGTTTGGT	1 (1)
                               CAGAATGTGGCGAAGTATGG	1 (2)
                               AGGAATGTGGCGAAGTATGGTC	1 (1)
                               TGGAATGTGGCGAAGTATGATC	2 (1)
                               TGGAATGTGGCGAAGTCTGGT	4 (1)
                               TGGAATGTGGCGAAGTGTGGTCTA	1 (1)
                               TGGAATGTGTCGAAGTATG	1 (1)
                               TGGAATGTGGCGAAGTATGGCC	1 (1)
                               AGGAATGTGGCGAAGTATGGT	3 (2)
                               TGGAATGTGGCGAAGTATTGT	1 (1)
                               TGGAATGTGGCGAAGTGTGGT	1 (1)
                               TGGAATGTGGCGAAGTACGGTC	7 (1)
                               TGGAATGTGGCGAAGTACG	1 (2)
                               TGGAATGTGGCGAAGTATGAT	2 (1)
                               TGGAATGTGGCGAAGTATAGT	1 (1)
                               TGGAATGTGGCGAAGTAT	5 (2)
                               TGGAATGTGGCGAAGTATGGT	183 (2)
                               TGGAATGTGGCGAAGTATGGTC	158 (1)
                               TGGAATGTGGCGGGGTATGGTC	1 (1)
                               TGGAATGTGGCGAAGTACGG	1 (2)
                               TGGAATGTGGCGAAGTATGGTCTA	220 (1)
                               TGGAATGTGGCGAAGTTTG	1 (1)
                               CGGAATGTGGCGAAGTATGGT	2 (1)
                               CGGAATGTGGCGAAGTATGGTC	1 (1)
                               TGGAATGTGGCGAAGTATGGTCTAT	10 (1)
                               TGGAATGTGGCGAAGTACGGTCTA	1 (1)
                               TGGAATGTGGCGAAGTATGG	250 (1)
                               TGGAATGTGGCGAAGCATGGT	1 (1)
                               CGGAATGTGGCGAAGTATG	1 (1)
                               TGGAATGTGGCGACGTATG	1 (1)
                               TGGAATGTGGCGAAGTATGGTATA	1 (1)
                               CGGAATGTGGCGAAGTATGG	1 (1)
                               TGGAATGTGGCGAAGTAAGGTC	1 (1)
                               TGGAATGTGGCGAAGTAGGGTC	3 (1)
                               TGGAATGTGGCGAAGTATGCTC	1 (1)
                               TGGAATGTGGCGAAGTATGGGC	1 (1)
                                GGAATGTGGCGAAGTATGATC	1 (1)
                                GGAATGTGGCGAAGTAAGGT	2 (2)
                                GGAATGTGGCGAAGCATGGT	2 (1)
                                GGAATGTGGCGAAGTATAGT	1 (1)
                                GGAATGTGGCGAAGTATGGTCT	11 (1)
                                GGAATGTGGCGAAGTATGCTC	1 (1)
                                GGAATGTGGCGAAGTATTGTC	1 (1)
                                GGAATGTGGCGAAGTATG	5 (1)
                                GGAATGTGGCGAAGTATGGCC	6 (1)
                                GGAATGTGGCGAAGTATGGTCTA	14 (1)
                                GGAATGTGGCGAAGTACAGT	1 (2)
                                GGAATGTGGCGAAGTATGGGC	1 (1)
                                GGAATGTGGCGAAGTAGGGTC	9 (1)
                                GGAATGTGGCGAAGTACGGTC	7 (1)
                                GGAATGTGGCGATGTATGGT	1 (1)
                                GGAATGTGGCGAAGTATGAT	2 (1)
                                GGAATGTGGCGAAGTAAGGTC	7 (1)
                                GGAATGTGGCGAAGTATGGTCTAT	12 (1)
                                AGAATGTGGCGAAGTATGGT	2 (1)
                                GGAATGTGGCGAAGTATGGTCGA	1 (1)
                                GGAATGTGGCGAAGTATGGTCAA	4 (1)
                                GGAATGTGGCGAAGTCTGG	4 (1)
                                GGAATGTGGCGAAGTATGGAC	4 (1)
                                GGAATGTGGCGAAGTTTGGT	2 (1)
                                GGAATGTGGCGAAGGATGGT	1 (1)
                                GGAATGTGGCGAAGTACAGTC	2 (1)
                                GGAATGTGGCGAAGTATGGTCTATG	17 (1)
                                GGAATGTGGCGACGTATGGT	1 (1)
                                GGAATGTGGCGAAGTCTGGT	13 (1)
                                GGAATGTGGCGAAGTAT	1 (2)
                                GGAATGTGGCGAAGTATGGCTTA	2 (1)
                                GGAATGTGGCGAAGTATGTTC	1 (1)
                                GGAATGTGGCGAAGTATGGTC	6 (1)
                                GGAATGTGGCGAAGTATGGT	15 (1)
                                GGAATGTGGCGAAGTATGG	16 (1)
                                GGAATGTGGCGAAGTGTGGT	1 (1)
                                GGAATGTGGCGAAGTGCGGT	2 (1)
                                GCTATGTGGCGAAGTATGG	1 (1)
                                GGAATGTGGCGAAGTATGCT	1 (1)
                                GGAATGTGGCGAAGTATAG	1 (1)
                                 GAATGTGGCGAAGTATGGTCT	1 (1)
GGTAGTAGTAGTAATAGTAGTAGTGATTATATGGAATGTGGCGAAGTATGGTCTATGGTTACTAGAATCATCATGATCTTAATAGTATTATCTTTACTATTATTATTATTAATGTA
..((((((((((((((((((..(((((.....(((.((((..((....((((........))))...))..)))).))).......)))))..)))))))))))))))))).....	(-26.7999992370605)

>_Schisto_mansoni.Chr_6(-):1777463-1777583
                  GCTGTTTATTGTTGGCAAG	1 (2)
                  TCTGTTTATTGTTGGCAAG	1 (3)
                              TGGCAAGATTATGGCGAAGCTGAAT	1 (1)
                              TGGCAAGATTATGGCGAAGCGG	1 (1)
                              TGGCAAGATTATGGCGAAGCT	21 (1)
                              TGGCAAGATTATGGCGAAGCCG	4 (1)
                              TGGCAAGATTATGGCGAAGCTG	14 (1)
                              TGGCAAGATTATGGCGAAGC	20 (1)
                              TGGCAAGATTATGGCGAAACT	1 (1)
                              TGGCAAGATTATGGCGTAGCTG	1 (1)
                              TGGCAAGATTATGGCGAGACTG	1 (1)
                              TGACAAGATTATGGCGAAGC	1 (1)
                              TGGCAAGATTATGGCGAAACTG	3 (1)
                              TGGCAAGATTATGGCGACGCT	1 (1)
                              TGGCAAGATTATGGCGAAGCAG	1 (1)
                              TGGCAAGATTATGGCGAAG	15 (1)
                              TGGCAAGATTATGGCGAAGCTGA	4 (1)
                              TGGCAAGATTATGGCGAGGCTG	1 (1)
                               GGCAAGATTATGGCGAAGCTGAAT	1 (1)
                               GGCAAGATTATGGCGAAGCT	3 (1)
                               GGCAAGATTATGGCGAAGCTG	4 (1)
                                                                        AGCTTCCCCTGATACTGCCAAC	1 (1)
ACTTTTACGAAGAAACATGCTGTTTATTGTTGGCAAGATTATGGCGAAGCTGAATAAACCACAAAGTGTTTCAGCTTCCCCTGATACTGCCAACAAACATGGCATTTTCCTCCGTATATGT
((...((((.((.((.(((((((...(((((((((..((((.((.(((((((((...((......))..))))))))))).))))..)))))))))..))))))).)).)).))))...))	(-44.2000007629395)
