# Supplementary material for: Sex-Biased Expression of MicroRNAs in Schistosoma mansoni
Source: PLoS Negl Trop Dis. 2013 Sep 12;7(9):e2402. doi: 10.1371/journal.pntd.0002402 (PMC3772069; doi:10.1371/journal.pntd.0002402)
Supplement: File S3 — Differential expression analysis between male and female Schistosoma mansoni specimens for different normalization methods. (XLS) [file pntd.0002402.s003.xls]

## Sheet: Sheet1
MicroRNA	MALE READS COUNT	FEMALE READS COUNTS	logFC_UQ	logCPM	P-value	FDR	logFC_TMM	logFC_RLE	logFC_raw
sma-mir-8403	1	0	-2.65597	2.74591	1	1	-2.65872	-2.61933	-2.8228
sma-mir-8429	1	0	-2.65597	2.74591	1	1	-2.65872	-2.61933	-2.8228
sma-mir-8428	1	0	-2.65597	2.74591	1	1	-2.65872	-2.61933	-2.8228
sma-mir-8457	22	3	-1.23907	5.21582	2.39949	0.369921	-1.25206	-1.05554	-1.89809
sma-mir-1b	999	163	-0.996863	10.4073	2.07807	0.064074	-1.01008	-0.810289	-1.66846	qPCR validated
sma-mir-61	21156	3492	-0.98045	14.8001	1.8096	0.0608682	-0.993669	-0.79382	-1.65228	qPCR validated
sma-mir-281	955	159	-0.967723	10.3524	0.0249188	0.0709228	-0.980938	-0.781151	-1.63931	qPCR validated
sma-mir-745	1603	285	-0.873121	11.1242	3.96575	0.104809	-0.886337	-0.686522	-1.54482
sma-mir-1a	871	157	-0.853177	10.2591	0.0497361	0.122683	-0.866392	-0.666607	-1.52476
sma-mir-96	198	36	-0.839867	8.17664	0.090529	1.83191	-0.853066	-0.653508	-1.51058
sma-mir-219	1355	253	-0.802455	10.9081	5.93036	1.37139	-0.815672	-0.615862	-1.47414
sma-mir-125a	133110	26870	-0.690071	17.5571	9.4071	0.183191	-0.70329	-0.503438	-1.36191
sma-mir-190	4056	882	-0.582695	12.5657	0.160737	2.842	-0.595913	-0.396074	-1.25449
sma-mir-8	7634	1664	-0.579287	13.478	0.161303	0.2842	-0.592506	-0.392661	-1.2511
sma-mir-2a	7077	1630	-0.499771	13.4011	0.226651	3.69921	-0.51299	-0.313145	-1.17159
sma-mir-8458	26	6	-0.492732	5.56128	6.35154	0.802006	-0.505826	-0.307798	-1.15756
sma-mir-10	84731	19613	-0.492599	16.9843	0.23102	0.369921	-0.505819	-0.305967	-1.16444
sma-mir-125c	20081	5187	-0.334376	14.9754	0.416299	0.570483	-0.347596	-0.147746	-1.00621
sma-let-7	9186	2435	-0.297029	13.8642	0.471198	0.622654	-0.310248	-0.110401	-0.968854
sma-mir-2162	12853	3678	-0.18663	14.399	0.650275	0.802006	-0.199849	-1.28137e-15	-0.85846
sma-mir-7	63	19	-0.11053	6.84225	0.93884	1	-0.123707	0.0755323	-0.78001
sma-mir-124	827	257	-0.0676242	10.5035	0.881946	1	-0.0808404	0.118966	-0.739291
sma-mir-36a	20565	6423	-0.0603924	15.1372	8.83343	1	-0.0736115	0.126239	-0.732228
sma-mir-124as	0	0	0	2.43221	1	1	2.56274e-15	0	0
sma-mir-2b	7733	3223	0.355847	13.9447	0.387801	0.551871	0.342628	0.542476	-0.31598
sma-mir-71a	25789	11408	0.441766	15.7311	0.282777	0.41851	0.428547	0.628398	-0.230072
sma-mir-2e	2345	1263	0.7257	12.4414	0.080855	0.175979	0.712481	0.912322	0.0538992
sma-mir-755	16745	12613	1.20965	15.5982	3.66271	0.013552	1.19643	1.39628	0.537813
sma-mir-36b	2303	2101	1.48596	12.9325	4.1497	0.00191924	1.47275	1.67259	0.814153	qPCR validated
sma-mir-71b	1804	2056	1.80701	12.8227	2.11265e-05	0.000111669	1.79379	1.99364	1.13521	qPCR validated
sma-mir-2d	354	570	2.30508	10.8637	1.68745e-07	1.04059e-06	2.29186	2.49167	1.63339
sma-mir-2c	568	982	2.40792	11.6372	3.86157	2.85756e-07	2.39471	2.59453	1.73618
sma-bantam	57250	118407	2.66688	18.5217	9.73316e-10	9.00317e-09	2.65366	2.85351	1.99504	qPCR validated
sma-mir-31	3	11	3.41303	4.8174	0.00136958	5.63048	3.40006	3.59628	2.7552
sma-mir-8437	413	1998	3.89221	12.5092	6.35124e-17	7.83319e-16	3.87899	4.07882	3.22047	qPCR validated
sma-mir-2f	108	614	4.12331	10.778	1.49102e-17	0.27584	4.1101	4.30986	3.45185
sma-mir-8447	136	1348	4.92569	11.8897	2.86568e-23	1.0603e-21	4.91247	5.11225	4.25412
